# Supplementary material for: 1H-NMR spectroscopy identifies potential biomarkers in serum metabolomic signatures for early stage esophageal squamous cell carcinoma
Source: PeerJ. 2019 Nov 29;7:e8151. doi: 10.7717/peerj.8151 (PMC6886491; doi:10.7717/peerj.8151)
Supplement: Supplemental Information 1 [file peerj-07-8151-s003.xls]

## Sheet: NMR data
	CTRI.1	CTRL.2	CTRL.3	CTRL.4	CTRL.5	CTRL.6	CTRL.7	CTRL.8	CTRL.9	CTRL.10	CTRL.11	CTRL.12	CTRL.13	CTRL.14	CTRL.15	CTRL.16	CTRL.17	CTRL.18	CTRL.19	CTRL.20	CTRL.21	CTRL.22	CTRL.23	CTRL.24	CTRL.25	CTRL.26	CTRL.27	CTRL.28	CTRL.29	CTRL.30	CTRL.31	CTRL.32	CTRL.33	CTRL.34	CTRL.35	CTRL.36	CTRL.37	CTRL.38	CTRL.39	CTRL.40	ESCC.1	ESCC.2	ESCC.3	ESCC.4	ESCC.5	ESCC.6	ESCC.7	ESCC.8	ESCC.9
	1	1	1	1	1	1	1	1	1	1	1	1	1	1	1	1	1	1	1	1	1	1	1	1	1	1	1	1	1	1	1	1	1	1	1	1	1	1	1	1	2	2	2	2	2	2	2	2	2
0.6	0.000143522	0	-7.44587e-05	0	0.00221789	0.000620264	0	0	0	0.00271969	0.00141787	0.00101777	0	0.00176442	0	0	0	0	8.17864e-05	0	0	0	0.00118267	0.00277322	0	0	0	0.000296504	0.000962717	0	0	0	0	0	0	0	0	0	0	0	0.00203596	0.00106318	0.000398673	0.000221963	0.000450584	0.000248747	0.000570422	0.000565779	0.00136337
0.602	0.000325875	0.00171418	-0.000542093	0.000703554	0.00266745	0.000647812	0.000750939	0.000758283	0.001087	0.00212362	0.00189739	0.00215512	0.000535844	0.00171352	0.000608449	0.00144443	0.00195032	0.00111134	0.000273163	0.00200847	3.65965e-06	0.00245749	0.00122849	0.00298495	0.00132615	0.00216472	0.000396645	0.000447124	0.00185344	0.00120071	0.0026757	0.00205594	0.000339602	0.001023	0.00126403	0.000549999	0.000478875	0.000445554	0.000782825	0.000647852	0.00167703	0.00102166	0.000933864	0.000271468	0.00089759	0.000453752	0.000591875	0.00102131	0.00197739
0.604	0.000385419	0.00160166	0.000309935	0.00155058	0.00284007	0.000631431	0.00148626	0.0015558	0.00209249	0.00205443	0.00248116	0.00237759	0.00120945	0.00184502	0.00118855	0.00143413	0.00393168	0.00108384	0.0003221	0.00152898	0.000102664	0.00226032	0.00141127	0.00283923	0.00259866	0.00224281	0.000977707	0.000579994	0.00182109	0.00249211	0.00284945	0.00229031	0.000604174	0.00112635	0.00249154	0.0012077	0.000893897	0.000901428	0.00145112	0.00134236	0.00172625	0.000887156	0.00100991	0.000341522	0.000994337	0.000429469	0.000513818	0.00100095	0.00198089
0.606	0.000436488	0.00172522	0.000493856	0.00165707	0.00273734	0.000247096	0.00166386	0.00153086	0.00186796	0.00205299	0.00251731	0.00234873	0.00147471	0.00171484	0.00120002	0.00148433	0.00394779	0.000930387	0.000239348	0.00186183	0.000240922	0.00210905	0.0014718	0.00286768	0.0026879	0.00197899	0.0010645	0.000408964	0.00184417	0.00258421	0.00270489	0.00198583	0.000537798	0.00131475	0.00240044	0.00134798	0.00079167	0.000928949	0.00121955	0.00101924	0.00179445	0.000948357	0.000774959	0.000322048	0.00112092	0.000575399	0.000533321	0.00106403	0.00172749
0.608	0.000529051	0.00180453	0.000437649	0.00171446	0.00294222	0.000267621	0.00180245	0.00134688	0.00182959	0.00238876	0.002509	0.00222079	0.00155227	0.00157064	0.00142329	0.00124939	0.00394366	0.00102109	0.000258651	0.00184191	0.000305261	0.00195149	0.00119774	0.00291088	0.00289591	0.00230786	0.000913466	0.000411719	0.00189462	0.00253959	0.0030654	0.00181053	0.000697718	0.00128948	0.00217226	0.00123839	0.000791692	0.000981672	0.0013629	0.000668082	0.00186978	0.00103632	0.000445245	0.000311553	0.00102401	0.000694588	0.000656289	0.000995929	0.00175665
0.61	0.000423167	0.00144746	-1.42295e-05	0.00173773	0.00288799	0.000343264	0.00176669	0.00123396	0.00203057	0.00256667	0.00272355	0.00219446	0.00138742	0.00172329	0.00168479	0.00121716	0.00393171	0.00129149	0.000525103	0.0017648	0.000443651	0.00198905	0.00141362	0.00307284	0.00285476	0.00200411	0.000991494	0.000237431	0.00195262	0.00253545	0.00284109	0.00172564	0.000834056	0.00127601	0.00204459	0.00112472	0.000855158	0.00100347	0.00162711	0.000716278	0.00184613	0.000989517	0.000451444	0.000533466	0.000868544	0.000739137	0.000544782	0.00106758	0.00171934
0.612	0.000360093	0.00136706	6.8404e-05	0.00170169	0.00260643	0.000425022	0.00173458	0.00145918	0.00199285	0.00241674	0.00192444	0.00219268	0.00135908	0.00191857	0.00179845	0.00161871	0.0039244	0.00100687	0.000805889	0.00193564	0.000581461	0.00229574	0.00164994	0.00301384	0.00264635	0.00214141	0.00104249	0.000361259	0.00190603	0.00263456	0.00264643	0.00203268	0.000711219	0.00135957	0.00219143	0.00145257	0.00104382	0.000924712	0.00151083	0.000655102	0.00145225	0.00102323	0.000875389	0.000449936	0.000930222	0.000681884	0.000392499	0.00109426	0.00193715
0.614	0.000628073	0.00164955	-0.000291951	0.00171786	0.00235063	0.000404882	0.00179889	0.00157134	0.00193774	0.00241405	0.00267096	0.00223475	0.0015788	0.00184379	0.00158696	0.00160727	0.00382858	0.0011596	0.000828743	0.00202448	0.000477175	0.00250409	0.00175972	0.00313164	0.00277803	0.00229123	0.00103729	0.000201882	0.00191077	0.00259149	0.00290053	0.00203647	0.000859538	0.00147847	0.00228849	0.00180409	0.00120067	0.00088237	0.00140888	0.000800225	0.00157111	0.00105928	0.0010575	0.000116741	0.00102994	0.000664435	0.00051233	0.000936931	0.0019866
0.616	0.000802342	0.00180878	-0.000147207	0.00160579	0.00282651	0.000712326	0.00167962	0.00144624	0.00182796	0.00260269	0.00277143	0.00211732	0.00167265	0.00201182	0.00140967	0.00162795	0.00374164	0.00118062	0.000688791	0.00233275	0.000180568	0.00272727	0.00187088	0.00314936	0.00304527	0.00193731	0.00125682	0.000344883	0.0019861	0.00241724	0.00320669	0.00219718	0.000998379	0.00132099	0.00240637	0.00186944	0.00122324	0.000889977	0.00139696	0.0012295	0.0017733	0.00106251	0.000914382	0.000116195	0.00111645	0.00070915	0.00078683	0.000954279	0.00227592
0.618	0.000962962	0.00195642	0.000423386	0.0015877	0.00289132	0.000766135	0.00133829	0.00150369	0.00186322	0.00296689	0.00193976	0.00208589	0.00162356	0.00197873	0.00135642	0.00182763	0.00384254	0.00117281	0.000578118	0.00231673	0.00024627	0.00277409	0.00172878	0.00321047	0.00301554	0.00199321	0.00134738	0.000349067	0.00208339	0.00256205	0.00294399	0.00237413	0.000774772	0.00136227	0.00265188	0.00190586	0.00131965	0.000929161	0.00158166	0.00146987	0.00168467	0.00129192	0.000810576	0.000217081	0.00114544	0.000565111	0.000920733	0.00108209	0.00199802
0.62	0.000930659	0.00195391	0.000416057	0.00179553	0.00319313	0.000562076	0.00143437	0.00171107	0.00218083	0.00278803	0.00172591	0.00229073	0.00157595	0.00236739	0.00119953	0.00180801	0.00390035	0.0013399	0.0005267	0.0022777	0.000643069	0.00261887	0.00126501	0.00342065	0.00307772	0.0025794	0.00114364	0.000297214	0.00210158	0.00278803	0.00272708	0.00219792	0.000630598	0.00154165	0.00258315	0.00207352	0.00124927	0.00100897	0.00191871	0.0015184	0.00193337	0.00126906	0.00100921	0.000301807	0.000960979	0.000572786	0.000843795	0.00110437	0.00213415
0.622	0.000755477	0.0019371	0.000353835	0.00173245	0.00325891	0.000499001	0.00185502	0.00180086	0.00232705	0.00270846	0.00244963	0.00226378	0.00156546	0.00223423	0.00124626	0.00161072	0.0039661	0.00140812	0.000444055	0.00205141	0.000638576	0.00258038	0.00143163	0.00338805	0.00314646	0.00258493	0.00111252	0.000486959	0.00196279	0.00303079	0.00292742	0.00249102	0.000715203	0.0014792	0.00235065	0.00237997	0.001021	0.000969362	0.00198842	0.00148775	0.00165572	0.00162562	0.00127531	0.000220686	0.000922508	0.000767071	0.000792802	0.000996337	0.00233896
0.624	0.000546396	0.00174852	0.000670557	0.0016006	0.00316407	0.000457351	0.00199905	0.00182381	0.00224551	0.0027765	0.0025773	0.0020611	0.00164039	0.00229024	0.0013027	0.00166862	0.00411002	0.00115005	0.00041772	0.00205358	0.00050989	0.00293817	0.0013885	0.00361959	0.00320607	0.00248641	0.0012789	0.000526433	0.00194282	0.0032783	0.00281277	0.00251373	0.00079151	0.00135254	0.00231938	0.00226548	0.000893259	0.00102409	0.00196525	0.00134206	0.00156655	0.00146824	0.00125432	0.000309285	0.00103009	0.000774231	0.000831828	0.000965953	0.00268709
0.626	0.000623748	0.0016854	0.000816106	0.0016568	0.0033218	0.000556677	0.00187597	0.00188527	0.00216037	0.00274055	0.00300692	0.00196163	0.0017519	0.00242062	0.00117378	0.00181286	0.00433133	0.00107198	0.000441844	0.00196368	0.000581095	0.00289254	0.00146344	0.00338545	0.00325124	0.00268045	0.00120185	0.000649398	0.002192	0.00306034	0.00296039	0.00241251	0.000744966	0.00156609	0.00217679	0.00185444	0.000922858	0.00120786	0.0021077	0.00124953	0.00148616	0.00112015	0.0012318	0.000241744	0.00109922	0.000822851	0.00101014	0.00121936	0.00281155
0.628	0.000892512	0.00183333	0.000743698	0.00159992	0.00312766	0.000546238	0.00182703	0.00192528	0.00231251	0.00238656	0.00316916	0.00216593	0.00202148	0.00231148	0.00107528	0.00159618	0.00441767	0.0010288	0.000395671	0.00244089	0.000632258	0.0024109	0.00137478	0.00301606	0.00311366	0.00262328	0.00109904	0.000839923	0.0021651	0.00280091	0.00312909	0.00259617	0.000791228	0.00169988	0.00201373	0.00162882	0.000876922	0.0011823	0.00221126	0.00136725	0.00143395	0.00122774	0.00119073	0.000291684	0.00125064	0.000992216	0.000992363	0.00135424	0.0023692
0.63	0.000988447	0.00213039	0.000697433	0.00155312	0.00295013	0.000526094	0.00180755	0.00187077	0.00248527	0.00242922	0.00311287	0.00239234	0.00229383	0.00208852	0.00118001	0.00149618	0.00433156	0.00123274	0.000150137	0.00295526	0.000663544	0.00240903	0.00167703	0.00289579	0.00312113	0.00233763	0.00105533	0.000848886	0.00193601	0.00299133	0.00306371	0.00259466	0.000944645	0.00145579	0.00217877	0.00159942	0.00090418	0.00115855	0.0021233	0.00125304	0.00152078	0.00124375	0.00126028	0.00018627	0.00122387	0.00104352	0.00100268	0.00128639	0.002396
0.632	0.00084408	0.00211929	0.00022501	0.00158982	0.00310351	0.000640701	0.00179161	0.00182643	0.00250946	0.00292466	0.00271245	0.00226747	0.0020801	0.00225736	0.00136286	0.00172235	0.00452242	0.00173536	0.000149141	0.0027671	0.000512616	0.00327926	0.00182208	0.00302976	0.00316398	0.00241055	0.000961126	0.000877419	0.00206931	0.00329061	0.00304194	0.00265771	0.00115375	0.00123458	0.00243405	0.00162382	0.00105988	0.00113184	0.00204973	0.00119692	0.001343	0.00132722	0.00129326	0.000416525	0.00126397	0.000932326	0.000779225	0.00139875	0.00247259
0.634	0.00078494	0.00193716	0.000525118	0.00161598	0.00289693	0.000457824	0.00177234	0.00197299	0.00242125	0.00306015	0.00243328	0.00235517	0.00163397	0.00254294	0.00142715	0.00202792	0.00479006	0.00146912	0.000397973	0.0024383	0.000393342	0.00307877	0.00198555	0.00353048	0.00307797	0.00237916	0.000913597	0.0011783	0.00234701	0.00341997	0.00337174	0.00288053	0.00134757	0.0013356	0.00250881	0.00180464	0.00100629	0.0011571	0.00202347	0.00146121	0.00145587	0.00140869	0.00126755	0.000371751	0.00139314	0.000940676	0.000783192	0.00143359	0.00250957
0.636	0.000901797	0.00167377	0.000391415	0.00156758	0.00333546	0.00063057	0.00189891	0.00190519	0.0024651	0.00312395	0.0029304	0.00262796	0.00142084	0.0026418	0.00152167	0.002059	0.00476805	0.00124092	0.000592204	0.00198729	0.000539112	0.00303551	0.00175923	0.00371629	0.00325723	0.00279565	0.0010006	0.000883347	0.00252441	0.0034898	0.00356988	0.00274889	0.00127928	0.00152326	0.00247223	0.00201326	0.00099477	0.00131257	0.00193655	0.00154221	0.00131139	0.00123659	0.00147806	0.000420483	0.00148194	0.00104588	0.000737427	0.0013359	0.00253794
0.638	0.00126086	0.00189205	0.000909055	0.00139561	0.00375187	0.000888737	0.00220975	0.0018321	0.00262748	0.00308283	0.00280827	0.00270183	0.00151274	0.00237773	0.00168828	0.00210757	0.00455424	0.00121744	0.000767006	0.00211282	0.000462032	0.00345159	0.00173325	0.00366004	0.00360198	0.00310266	0.00105446	0.000728496	0.00257866	0.00342761	0.00320767	0.00273313	0.00103255	0.00160532	0.00246379	0.00201578	0.00117069	0.00133452	0.00201578	0.00144582	0.00166472	0.0013311	0.00167108	0.000308206	0.00155013	0.00104353	0.00124315	0.00131515	0.00221294
0.64	0.00147568	0.00218054	0.00101578	0.00153366	0.00367682	0.000831923	0.00219385	0.00185519	0.00247856	0.00291542	0.00287578	0.00261711	0.00169057	0.00263253	0.0018581	0.00209424	0.00426085	0.0014088	0.000722292	0.00257241	0.000395248	0.00302538	0.00204569	0.00325481	0.00365266	0.0031481	0.00117306	0.000816491	0.00250987	0.00326012	0.00373155	0.00295299	0.00103794	0.00165502	0.0024693	0.00205108	0.00120061	0.00143847	0.00211093	0.00127509	0.00144552	0.00140591	0.00168091	0.000309733	0.00145464	0.00107935	0.00142991	0.00145681	0.00251118
0.642	0.00115937	0.00206263	0.000969818	0.00175279	0.00337582	0.000663539	0.0020918	0.0017367	0.0023554	0.00265261	0.00283486	0.0025219	0.001679	0.00270949	0.00196602	0.00182399	0.00418854	0.00127378	0.000583281	0.00267133	0.000496451	0.0028643	0.00199121	0.00336415	0.00342898	0.00306544	0.00156741	0.00084938	0.00242938	0.00336807	0.00352016	0.00296092	0.00136589	0.00172263	0.00224314	0.00211945	0.00104924	0.00152251	0.0021574	0.00117519	0.00159689	0.00144397	0.00163074	0.000414046	0.00141185	0.00108614	0.00123244	0.00169092	0.00233266
0.644	0.00146432	0.00215833	0.000982708	0.00175317	0.00323702	0.000753221	0.0022899	0.00170015	0.0025159	0.00259298	0.0027189	0.00250819	0.00174709	0.00261771	0.00189687	0.00170611	0.00439415	0.0012208	0.000680285	0.00301633	0.000617013	0.00309372	0.00171047	0.00362591	0.00347011	0.00307744	0.00156451	0.00100627	0.00237175	0.00352002	0.00336478	0.00315438	0.00142575	0.00156165	0.00231831	0.00209427	0.00101279	0.00131091	0.00231013	0.00117704	0.00201026	0.00155351	0.00176204	0.000664088	0.00131568	0.00116284	0.00116428	0.0017065	0.00252397
0.646	0.00121723	0.0022575	0.00071114	0.00197166	0.00320647	0.000964886	0.00220226	0.00179548	0.00257097	0.00281947	0.00312065	0.0026252	0.00187092	0.00258891	0.00199463	0.00172013	0.00479897	0.00148257	0.000773179	0.00318669	0.000650461	0.00310702	0.00150363	0.00380663	0.00362412	0.00277907	0.00133149	0.000980747	0.00230292	0.00335106	0.00384572	0.00299477	0.00135182	0.00157975	0.00271548	0.00191578	0.000990524	0.0012307	0.00240047	0.00123143	0.00211742	0.00166444	0.00193981	0.000310071	0.00124697	0.00130391	0.00136172	0.00174879	0.00282953
0.648	0.000942005	0.0022493	0.000357085	0.00208873	0.00297075	0.00110002	0.00215856	0.00191973	0.0026027	0.00264972	0.00292358	0.0026625	0.00200123	0.00297406	0.00201073	0.00183206	0.00505557	0.00137153	0.000762933	0.00314959	0.000538142	0.00301878	0.00189028	0.00373241	0.00367694	0.00290812	0.00117238	0.000908907	0.00229292	0.00331199	0.00349231	0.00276978	0.00153307	0.00166245	0.00284187	0.00180498	0.000952411	0.00142673	0.0023569	0.00126361	0.00214133	0.00184567	0.00175657	0.000333642	0.00138179	0.00127911	0.00134804	0.00192691	0.00264778
0.65	0.000978976	0.0023819	0.000592898	0.00186765	0.00324328	0.00114376	0.00236912	0.00195071	0.00269695	0.00252742	0.00320066	0.00252	0.00210395	0.00304707	0.00194116	0.00196486	0.00515268	0.00159852	0.000790274	0.00312374	0.000412834	0.00344534	0.00176068	0.00415047	0.00391186	0.00279396	0.00119912	0.000757368	0.00229126	0.00330708	0.00336516	0.00258884	0.00149844	0.001678	0.00276448	0.00187434	0.00100053	0.00155148	0.0021743	0.00124713	0.00229831	0.00174581	0.00150307	0.000448044	0.00153856	0.00113238	0.00130991	0.00194456	0.00271778
0.652	0.000917286	0.00253895	0.000705177	0.00177346	0.00319505	0.000680965	0.00244322	0.00206803	0.00286711	0.00274574	0.00293811	0.00247729	0.00196116	0.00286964	0.00213869	0.0019973	0.00521609	0.00161268	0.000820746	0.00296576	0.000381052	0.00335987	0.00198567	0.00380393	0.00389149	0.00290265	0.0014924	0.000775796	0.00220135	0.00311971	0.00338027	0.00289516	0.00119439	0.00189808	0.00269621	0.00208217	0.00120555	0.00154681	0.00221293	0.00140619	0.00215436	0.00194894	0.00159628	0.000580645	0.00157499	0.00102187	0.00106378	0.00187119	0.00270365
0.654	0.0010612	0.00241741	0.000791209	0.0020784	0.00372559	0.000661238	0.00261155	0.00220465	0.00294138	0.00276337	0.00290725	0.00276703	0.00173074	0.00289601	0.00202568	0.0019535	0.00513719	0.00181769	0.000890915	0.00315149	0.000377258	0.00322401	0.00189612	0.00342977	0.00373778	0.00283865	0.00161518	0.000942415	0.00227724	0.00307508	0.00353399	0.00301767	0.00105712	0.00171209	0.00270832	0.0022138	0.00144675	0.001537	0.00252314	0.00167888	0.00192089	0.00207352	0.00177068	0.000740709	0.00153238	0.00109421	0.00109768	0.00178917	0.00306448
0.656	0.000987195	0.00253569	0.0011287	0.00222421	0.00374517	0.000853252	0.00285212	0.00224122	0.00279665	0.00259211	0.0028304	0.00301911	0.00181661	0.00314195	0.00180759	0.0020005	0.00516743	0.00161259	0.00083873	0.00313274	0.000447092	0.00330169	0.00218079	0.00356546	0.00373751	0.00298562	0.00161612	0.000933795	0.00244591	0.0032921	0.00373089	0.00311915	0.00114317	0.00159419	0.00257328	0.00233811	0.00154025	0.00151898	0.00266111	0.00189024	0.00204365	0.00238164	0.00188731	0.000944232	0.00153554	0.00119218	0.00119159	0.00184633	0.00347579
0.658	0.00118774	0.0025223	0.00192766	0.00228377	0.00346917	0.000727948	0.00297546	0.00221445	0.0027765	0.00260391	0.00315062	0.00314726	0.00211427	0.00306226	0.00200696	0.00208304	0.00514941	0.00200433	0.000642912	0.00326337	0.000513138	0.0030986	0.00222134	0.00372927	0.00389068	0.00296496	0.00175599	0.000994844	0.00255677	0.0035972	0.00368805	0.00302566	0.00126169	0.00178567	0.00276811	0.00248742	0.001559	0.00148901	0.0026887	0.0019069	0.00264285	0.00251009	0.00189288	0.000637703	0.00167115	0.00121801	0.0012796	0.00211206	0.00336976
0.66	0.00138194	0.00256559	0.00153936	0.00253374	0.00339628	0.000667224	0.00276384	0.00205961	0.00272806	0.0030464	0.00321087	0.00337783	0.00226222	0.00297066	0.00233011	0.00189641	0.00517271	0.00196283	0.000535232	0.00302212	0.000576177	0.00325235	0.0022939	0.00380294	0.00408093	0.00295538	0.00184513	0.00097651	0.00263289	0.00378486	0.00367792	0.00354501	0.0012086	0.00181669	0.00310072	0.00249554	0.00152886	0.00145812	0.00271469	0.00194703	0.00315123	0.002464	0.00196115	0.000437673	0.00188695	0.001251	0.00116961	0.00217693	0.00352502
0.662	0.00150889	0.00267294	0.000810194	0.00255594	0.00349433	0.000758286	0.00252455	0.00210264	0.00288374	0.00275037	0.00296871	0.00335884	0.00233034	0.00322055	0.00249975	0.00205741	0.00551881	0.00203956	0.000720799	0.00317067	0.000724588	0.00335923	0.00205676	0.00393412	0.00411264	0.00320826	0.00181237	0.000905124	0.00270021	0.00376103	0.00375489	0.00323798	0.00112013	0.00188001	0.00309486	0.00251932	0.00146123	0.001615	0.00265145	0.00203848	0.00305375	0.00216908	0.00204829	0.000755968	0.00182894	0.00125737	0.00142822	0.00205823	0.00347849
0.664	0.00181366	0.0027555	0.00105816	0.00238538	0.00348523	0.000660858	0.00260262	0.0021981	0.003367	0.0029041	0.00302052	0.00318507	0.00233993	0.00306491	0.00242872	0.00205157	0.00571525	0.00209367	0.000984438	0.00304533	0.000719969	0.0035468	0.00235065	0.00388167	0.00412914	0.00323679	0.00197199	0.000837164	0.00277725	0.00367218	0.00402027	0.0033552	0.00131674	0.00193971	0.00306196	0.0025716	0.00135487	0.00181082	0.00257027	0.00214733	0.00283401	0.00180017	0.00194428	0.000909718	0.00163407	0.00130593	0.00140344	0.0021029	0.00329043
0.666	0.00163283	0.00286133	0.00132785	0.0022371	0.003497	0.000711727	0.00272147	0.00201512	0.00344353	0.00350664	0.00304657	0.00316728	0.00249337	0.00313731	0.00235693	0.0020504	0.00571132	0.00174792	0.000934091	0.00292165	0.000635037	0.00342153	0.00242057	0.00368137	0.00428998	0.00334792	0.00207761	0.000905968	0.00292096	0.00353223	0.00358967	0.00359015	0.00121686	0.00220924	0.00317254	0.00257605	0.00136234	0.00181263	0.0027309	0.00221906	0.0024653	0.00169654	0.00187496	0.000686787	0.00163154	0.00134964	0.00140314	0.00226141	0.00319451
0.668	0.00146717	0.00271742	0.00138468	0.00219853	0.00394187	0.00101693	0.00281359	0.00198286	0.00342828	0.00392566	0.00306384	0.00319658	0.00256732	0.00295933	0.00237662	0.00214166	0.00580837	0.00166971	0.000885383	0.00318493	0.000606403	0.00330169	0.00228686	0.00379991	0.00451989	0.00323225	0.0019859	0.000803884	0.00320383	0.00357997	0.00380325	0.00367941	0.00109602	0.00213279	0.00320777	0.00246039	0.00159141	0.00175213	0.00291517	0.00215641	0.00239938	0.00184565	0.00195752	0.000671783	0.00154796	0.00135865	0.00158606	0.00241967	0.00300685
0.67	0.00155377	0.00295756	0.00140159	0.00233125	0.00366117	0.000895177	0.00288694	0.00219831	0.00345555	0.00369407	0.00310763	0.00324838	0.00244433	0.00291145	0.0024246	0.00234258	0.00587328	0.00191015	0.000945352	0.00316269	0.000610669	0.00342056	0.00219199	0.00401305	0.00458867	0.00353526	0.00191534	0.000727748	0.00325398	0.00378194	0.00387759	0.00363774	0.00117066	0.00211423	0.00335911	0.00243134	0.00169463	0.00175957	0.00272854	0.00208541	0.00251984	0.00187687	0.0019863	0.000941238	0.00142201	0.00134731	0.00169687	0.00238646	0.00344393
0.672	0.00162045	0.00283326	0.00138465	0.0024448	0.00349656	0.000926602	0.00270887	0.00242537	0.00324609	0.00375877	0.0031711	0.00337609	0.00229726	0.00320794	0.00261032	0.0026362	0.00582009	0.00196143	0.000953549	0.00341814	0.000761312	0.003554	0.00241105	0.00390794	0.00443816	0.00341869	0.00187562	0.000822888	0.00302231	0.00382565	0.00386315	0.00380556	0.00114493	0.00224869	0.003705	0.00228377	0.00173567	0.00195822	0.00241775	0.001916	0.00253232	0.00206549	0.00198974	0.00108927	0.00150788	0.00143799	0.00143877	0.00217841	0.00354548
0.674	0.00126333	0.00291393	0.000289341	0.00240809	0.0039772	0.00115579	0.00249015	0.00256574	0.00320427	0.00335426	0.00366314	0.0033915	0.00224368	0.0031487	0.00281114	0.00258175	0.00577882	0.00193199	0.000908935	0.00331966	0.000939136	0.0037564	0.00226421	0.00398393	0.00442182	0.00365944	0.00173388	0.000994159	0.00280064	0.00386596	0.00422061	0.00377392	0.00126431	0.00213657	0.00368713	0.00198172	0.00181016	0.00206393	0.00232183	0.00190494	0.00288926	0.00197157	0.00201208	0.000773026	0.00169471	0.00164878	0.00141492	0.00213131	0.00354361
0.676	0.00140919	0.00273399	0.00052487	0.00229404	0.00459588	0.0012123	0.00228601	0.00256391	0.00353061	0.00324604	0.00402054	0.0033807	0.00246403	0.00314622	0.00284013	0.00232877	0.00584597	0.0020599	0.000864507	0.00362823	0.000945747	0.00352749	0.00204623	0.00426468	0.00454539	0.00347224	0.00171697	0.00106991	0.00290642	0.003944	0.00433178	0.00347585	0.00145332	0.00218273	0.00348565	0.0019688	0.00167499	0.00195008	0.00232939	0.0020678	0.00315495	0.00215756	0.0020543	0.000811603	0.00177094	0.00165847	0.00153552	0.00215701	0.00315799
0.678	0.00148334	0.00262623	0.000735169	0.00233797	0.0046018	0.00104738	0.00229507	0.0025842	0.0037793	0.00335015	0.003643	0.00345841	0.00266645	0.00319949	0.0025936	0.00213247	0.0058609	0.00184375	0.00092722	0.00371066	0.000902637	0.00358008	0.00209444	0.0043935	0.00443327	0.00362642	0.00193613	0.00105717	0.00309394	0.00395529	0.00426778	0.00375173	0.00162939	0.00223618	0.00345491	0.00203525	0.00152472	0.00189958	0.00249676	0.00213379	0.00274158	0.00257182	0.00202088	0.0011266	0.00179738	0.00147181	0.00169847	0.0023038	0.00309649
0.68	0.00133724	0.00280423	0.000992468	0.00256884	0.00445587	0.000793562	0.00261847	0.00274416	0.00359546	0.00339631	0.00330126	0.00351316	0.00276484	0.00340616	0.00242351	0.00275597	0.00584689	0.00165121	0.000954928	0.00334623	0.000881244	0.00378013	0.0021363	0.00425084	0.00444201	0.00376221	0.0020944	0.00126103	0.00312956	0.00396113	0.00404108	0.00363044	0.00157437	0.00217547	0.00372892	0.00210497	0.00155613	0.00180996	0.00278326	0.00212381	0.00288526	0.00240674	0.00210454	0.00101275	0.00171426	0.00133806	0.00185563	0.00254308	0.00356372
0.682	0.00170857	0.00286024	0.000534186	0.00272455	0.0048268	0.00085283	0.00272415	0.00288654	0.00344835	0.00368391	0.00370848	0.00347408	0.00285002	0.00367896	0.00241246	0.00280519	0.00602269	0.00160244	0.00107585	0.00337518	0.000929943	0.0034238	0.00242781	0.00471161	0.00463624	0.00368316	0.0023073	0.00132054	0.00317886	0.00407757	0.00420563	0.00374441	0.00138608	0.00217369	0.00372222	0.00221536	0.00163651	0.00173205	0.00306169	0.00207779	0.00288655	0.00252184	0.00216692	0.000986168	0.0015738	0.00129711	0.00177703	0.00249302	0.00389064
0.684	0.00184016	0.0029725	0.000830386	0.00279529	0.00431468	0.000913745	0.00287264	0.00285386	0.00343887	0.00410442	0.00348209	0.00335299	0.00284763	0.00367725	0.00244267	0.0028514	0.00610575	0.00203944	0.00113832	0.00332676	0.00102635	0.00375092	0.00271794	0.00455555	0.00462457	0.00353737	0.00247175	0.000986074	0.00320528	0.00407899	0.0047044	0.00366228	0.00150132	0.00235245	0.0033008	0.00231151	0.0017725	0.0018994	0.00322228	0.00215146	0.00287	0.00268202	0.00209377	0.00107621	0.0016685	0.00135946	0.00161525	0.00242487	0.00419558
0.686	0.00186347	0.00314828	0.000608199	0.0028241	0.00425075	0.00124185	0.00305692	0.00278793	0.00346815	0.00374858	0.0031635	0.00343984	0.00258593	0.00380848	0.00256674	0.00277626	0.00577773	0.00227979	0.00108215	0.00338328	0.00123384	0.00415845	0.00297963	0.00479109	0.0045871	0.00380294	0.00234098	0.00120792	0.00314307	0.00397122	0.00436408	0.00355418	0.00174719	0.00251142	0.00325626	0.00244279	0.00189251	0.00203928	0.00310038	0.00221338	0.00316338	0.00253749	0.00218256	0.00126834	0.00199446	0.00143941	0.00172178	0.0025399	0.00389778
0.688	0.00248126	0.00291085	0.000854819	0.00282935	0.00475962	0.00149147	0.00307463	0.00290934	0.00389579	0.00323852	0.00343253	0.00365637	0.00234068	0.00396484	0.00266396	0.0027423	0.00574219	0.00221416	0.00116445	0.00361995	0.00132972	0.00432708	0.00289296	0.00486871	0.00480265	0.00403321	0.00216341	0.00150175	0.00322138	0.00419871	0.00454146	0.00357617	0.00195903	0.00251266	0.00351612	0.00277752	0.00204835	0.00211312	0.00316565	0.00219674	0.00341765	0.00225441	0.00223404	0.00113866	0.00215955	0.00151901	0.00171584	0.00269492	0.00394085
0.69	0.00253317	0.00294956	0.0013803	0.00285329	0.00506909	0.00140853	0.00323689	0.00312216	0.00430036	0.00378173	0.0038178	0.00369117	0.00282294	0.00379636	0.00295321	0.0029631	0.00618198	0.00221066	0.00139223	0.00363277	0.00130987	0.00415882	0.00296825	0.00504192	0.0048678	0.00429167	0.00209998	0.00164847	0.00345996	0.00468432	0.00500636	0.00369232	0.00203273	0.00259026	0.00372713	0.00297169	0.00210466	0.00219233	0.0034405	0.00235171	0.00345461	0.00234992	0.0023149	0.00130677	0.00220069	0.00155574	0.00178644	0.00293722	0.00424213
0.692	0.00217549	0.00317354	0.00146521	0.00308472	0.00512174	0.0014968	0.00357556	0.00327231	0.00414028	0.00417135	0.00415796	0.00359409	0.00329586	0.00389248	0.00303303	0.00330097	0.00666922	0.00233851	0.0016308	0.00359985	0.00122129	0.0038538	0.00306893	0.00501363	0.00480257	0.00440898	0.00205255	0.00192613	0.00356158	0.00477027	0.00478833	0.00400876	0.00217278	0.00291292	0.00396589	0.00289279	0.00210428	0.00247405	0.00358365	0.00242737	0.00310227	0.00259103	0.00237493	0.00147097	0.00240748	0.00176374	0.00212632	0.00305203	0.00396113
0.694	0.00225611	0.00358791	0.00108292	0.00337909	0.00540209	0.00147397	0.00395164	0.00344802	0.00407887	0.00452587	0.00434438	0.00372372	0.00342676	0.00395415	0.00289238	0.00347011	0.00699761	0.00258922	0.00170829	0.00358407	0.00125325	0.00422199	0.00318047	0.00530997	0.00496574	0.00456594	0.00224131	0.0018837	0.00369248	0.00467472	0.004883	0.00445795	0.00247142	0.00297526	0.00427542	0.00293068	0.00230419	0.00283775	0.00357089	0.00230741	0.00334263	0.00251959	0.00238982	0.00136585	0.0024719	0.00207844	0.00207262	0.00306387	0.00433856
0.696	0.00237567	0.00367177	0.000885843	0.00343132	0.00555247	0.00179886	0.00402521	0.00370722	0.0042544	0.00482001	0.00421992	0.00422605	0.00359409	0.00418253	0.00292391	0.00360695	0.00710975	0.00237836	0.00182924	0.00367606	0.0013686	0.00438987	0.00322278	0.00552491	0.00523815	0.00467783	0.00263083	0.00208236	0.00385455	0.00491168	0.00529523	0.00457027	0.00267389	0.00311204	0.00443129	0.00296931	0.00246003	0.00305668	0.00366615	0.00229655	0.00338999	0.00245372	0.00239365	0.00149848	0.00240701	0.00227324	0.00221543	0.00330553	0.00438092
0.698	0.00241592	0.00370638	0.00101936	0.00356554	0.00540588	0.00222686	0.00395645	0.00406563	0.00435387	0.00483959	0.00434675	0.00464152	0.00356718	0.00439385	0.00298296	0.00395034	0.00717529	0.00245806	0.0020031	0.00398284	0.00139118	0.00374909	0.00345999	0.00568414	0.00531357	0.00474187	0.00263595	0.0022951	0.00389569	0.00531191	0.00577166	0.00436636	0.00289566	0.00354155	0.00469085	0.00285219	0.00256146	0.00318369	0.00381393	0.00237521	0.00343735	0.00281324	0.00242292	0.00151811	0.00260815	0.00249028	0.00222422	0.00352415	0.00398524
0.7	0.00271322	0.00395519	0.00189059	0.00371777	0.00560106	0.00210844	0.00411309	0.00444861	0.00432676	0.00451846	0.00463213	0.00488263	0.00360369	0.00452717	0.00304586	0.00411423	0.00737931	0.00254725	0.00219166	0.00411983	0.00149115	0.00407617	0.00350864	0.00601001	0.00511326	0.00497806	0.00254503	0.00239944	0.00402109	0.00536925	0.00581923	0.00433473	0.00298534	0.00350887	0.0049068	0.0028247	0.00286417	0.00335889	0.00395628	0.00247302	0.00396487	0.00308641	0.00229905	0.00212345	0.00277117	0.00263677	0.00252501	0.00366812	0.00407395
0.702	0.00286232	0.00412409	0.00188866	0.00373766	0.0061071	0.00215031	0.00421343	0.00467366	0.00403952	0.00476295	0.00502187	0.00504076	0.00372069	0.00442986	0.00315796	0.00407624	0.00761242	0.00269747	0.00243474	0.00419368	0.00150678	0.00433164	0.0036132	0.0060905	0.00515986	0.00504637	0.00283839	0.00289805	0.00409043	0.00520434	0.00596772	0.00456351	0.00296371	0.00374326	0.0046748	0.00304554	0.00337163	0.00357121	0.00424635	0.00265539	0.00412099	0.00313407	0.00208829	0.00202138	0.00253381	0.00273626	0.00286345	0.00388924	0.00426782
0.704	0.00311669	0.00445968	0.00161901	0.00384138	0.00611059	0.00291205	0.00435105	0.00477115	0.00394154	0.00504909	0.00564962	0.00519509	0.003884	0.00433628	0.00322962	0.00385484	0.00765505	0.00289072	0.0024917	0.00451184	0.00154897	0.00432651	0.00384866	0.00636707	0.00523523	0.00482698	0.00293574	0.00304706	0.00392182	0.00551633	0.0061254	0.00466426	0.00293814	0.00402841	0.00460758	0.00326735	0.00351424	0.00363646	0.00433489	0.00283939	0.00380432	0.00336863	0.0020822	0.00187621	0.00246761	0.00276647	0.00319352	0.00409562	0.00453604
0.706	0.00317035	0.0046527	0.00164359	0.00396644	0.00596623	0.00326808	0.00463836	0.00506998	0.00427704	0.00483033	0.00565371	0.00563315	0.0040045	0.00470012	0.00332641	0.00396818	0.00768597	0.00304207	0.0025608	0.00470254	0.00179176	0.00458895	0.00420494	0.00630768	0.00536575	0.00500492	0.00267574	0.00319933	0.00394147	0.00586157	0.00631655	0.00475077	0.00280526	0.00401454	0.00465517	0.00325786	0.00343814	0.00366244	0.00412102	0.00298992	0.0040533	0.0036709	0.0021421	0.00189181	0.00242712	0.00280658	0.003126	0.00404611	0.00460285
0.708	0.00321657	0.00425002	0.00102704	0.0039023	0.00557962	0.00313445	0.00461947	0.00545083	0.00445108	0.00478734	0.00578534	0.0057985	0.00396518	0.00457104	0.00341548	0.00380625	0.00749405	0.00289858	0.00255156	0.00465987	0.00190967	0.00460215	0.00430547	0.0064948	0.00589634	0.00511275	0.00256472	0.00322502	0.00420103	0.00564981	0.00635055	0.0044831	0.00268349	0.00386416	0.00470951	0.00322934	0.00343605	0.00365015	0.00400087	0.00297679	0.00430831	0.00394321	0.00223468	0.00165949	0.00234216	0.00299009	0.0028864	0.00374579	0.00468169
0.71	0.00321644	0.00437612	0.00162566	0.00385843	0.00596433	0.00278335	0.00435666	0.00533652	0.00416671	0.0047399	0.00558606	0.00540669	0.00377374	0.00471302	0.00343691	0.00363911	0.00736841	0.00300545	0.00242457	0.00474471	0.00186849	0.00475881	0.00436365	0.0064918	0.00628242	0.00511197	0.00264579	0.00301228	0.00434094	0.0053763	0.00623436	0.004738	0.0027198	0.00386048	0.00471641	0.0034513	0.00328225	0.00343071	0.0040983	0.00283185	0.0041563	0.00333535	0.00235535	0.00184647	0.00248444	0.00310931	0.00276284	0.00353744	0.00460122
0.712	0.00292208	0.00422085	0.00149953	0.00398285	0.00605437	0.00239734	0.0041743	0.00501608	0.00422237	0.0045085	0.00507797	0.00509205	0.00355188	0.00475698	0.00353489	0.00360197	0.00785415	0.00301689	0.00229132	0.00471256	0.00176274	0.00496357	0.00421992	0.00646452	0.00633586	0.00505531	0.00291999	0.00270325	0.00422437	0.00535413	0.0060234	0.0050795	0.00283061	0.00361615	0.0046932	0.0036931	0.00301014	0.00320182	0.00402401	0.00284058	0.00418644	0.00344043	0.00234344	0.00173949	0.00252023	0.0029703	0.00279883	0.00347253	0.00464997
0.714	0.00278052	0.00422821	0.00221351	0.00402192	0.00581885	0.00236407	0.00412436	0.00484758	0.00459357	0.0048344	0.00527248	0.005133	0.00354001	0.00464222	0.00365843	0.00379104	0.0082618	0.00293108	0.0020435	0.00481991	0.00183796	0.00524027	0.00397919	0.00590859	0.00627472	0.00526251	0.00298684	0.00235409	0.00421459	0.00540191	0.00615937	0.00542464	0.00296163	0.0035817	0.00488989	0.0037296	0.00285732	0.00323248	0.00395503	0.00289358	0.00389428	0.00334798	0.00227888	0.00164313	0.00261021	0.00274811	0.0028095	0.00339799	0.0045796
0.716	0.00318795	0.00419581	0.00204268	0.00405035	0.00591248	0.00217255	0.00416815	0.00467871	0.00450607	0.00466087	0.00503218	0.0051894	0.003838	0.0047648	0.00375666	0.00405085	0.00806457	0.00325075	0.00193455	0.00536057	0.00189678	0.00516004	0.00377621	0.00627875	0.00611134	0.00537653	0.00275749	0.00228002	0.00444817	0.00530068	0.00633847	0.00567283	0.00297692	0.00359201	0.00510188	0.00373815	0.00292895	0.00318747	0.00411904	0.00298561	0.00393514	0.00339094	0.00232358	0.0017326	0.00269742	0.00266211	0.00279316	0.00339185	0.00462783
0.718	0.00314207	0.00433636	0.00212386	0.00408943	0.00626094	0.00236907	0.00424329	0.00454595	0.0044175	0.00499253	0.00492057	0.00507251	0.0040587	0.00508218	0.00392808	0.00393214	0.0079181	0.00366958	0.002026	0.00534291	0.00168037	0.00505961	0.00382892	0.00612828	0.00594369	0.00568578	0.00277081	0.00198815	0.00458823	0.00528399	0.00650476	0.00531373	0.00262608	0.00365961	0.00530663	0.00387819	0.00293469	0.00309947	0.00421321	0.00301057	0.00390606	0.00359623	0.0025571	0.00197119	0.00250661	0.00260954	0.00265042	0.00339414	0.00521595
0.72	0.00286096	0.00440557	0.00220201	0.00420552	0.00620524	0.00201985	0.00421939	0.00447915	0.00436931	0.00471965	0.00496253	0.00504046	0.00390916	0.00506349	0.00391568	0.00391873	0.0081761	0.00336646	0.00219587	0.00551119	0.00167798	0.00497993	0.00379663	0.00627828	0.00602055	0.00557473	0.00299202	0.00180985	0.00463888	0.00565251	0.0069578	0.00549184	0.00230688	0.00371489	0.00535946	0.00401857	0.00296518	0.00317101	0.00421217	0.0030482	0.00409604	0.00363422	0.0027809	0.00185907	0.00243279	0.00267741	0.00254198	0.00343042	0.005301
0.722	0.00302675	0.00448956	0.00235199	0.00433658	0.00604794	0.0018179	0.00417786	0.00461301	0.00445701	0.00524468	0.0049057	0.00507812	0.00383411	0.00531766	0.00385878	0.00397646	0.00822028	0.00326324	0.00218071	0.00543564	0.00191318	0.00563521	0.00380072	0.00624128	0.00630921	0.00552308	0.00316688	0.001906	0.00465379	0.00593559	0.00676496	0.00566067	0.00249242	0.00379477	0.00540861	0.0041249	0.00307268	0.00331464	0.00438867	0.00335061	0.00409676	0.00368676	0.00281175	0.00185586	0.00277588	0.00270256	0.00247354	0.00355502	0.00511837
0.724	0.00293309	0.00450222	0.00234655	0.00437472	0.00625533	0.00211351	0.00441979	0.00471821	0.00495717	0.00541148	0.00511279	0.00532163	0.00394044	0.00590269	0.00403133	0.00404352	0.00822696	0.00370448	0.00202495	0.00570638	0.00237777	0.00591675	0.00400539	0.00614031	0.00659089	0.00555804	0.00318098	0.00197512	0.00476258	0.0058819	0.00674517	0.00568808	0.00285697	0.00361438	0.00569572	0.00424369	0.00310059	0.00349128	0.00467091	0.00346895	0.00447926	0.00366079	0.00286853	0.0016886	0.00295937	0.00266408	0.00266011	0.00379252	0.00538715
0.726	0.00289175	0.00456306	0.0021027	0.00443691	0.00634486	0.0022247	0.00465189	0.00457316	0.00520354	0.00563756	0.00522055	0.00537836	0.00381242	0.00587667	0.00422602	0.00422421	0.00843702	0.00391858	0.0020443	0.00603962	0.00267637	0.00589235	0.00405502	0.00643489	0.00695541	0.00599914	0.00314514	0.00196949	0.00511672	0.00589756	0.0070597	0.00590108	0.00300799	0.0037988	0.00592558	0.00435287	0.00318213	0.00364506	0.0048663	0.00365398	0.00486662	0.00382176	0.002968	0.00178257	0.00303552	0.00274041	0.00275815	0.00397626	0.00539332
0.728	0.00279964	0.00487272	0.00238077	0.00439782	0.00644439	0.00201538	0.00466253	0.00456253	0.00514838	0.00598322	0.00516756	0.0050862	0.00377491	0.00577227	0.0044354	0.00411269	0.00879289	0.00396628	0.00223674	0.00593866	0.00254268	0.00562549	0.0043166	0.00662514	0.00725053	0.00617734	0.00333105	0.00176033	0.0052241	0.00598506	0.00745302	0.00642023	0.00309912	0.00375751	0.0058834	0.00461118	0.0033309	0.00373423	0.00507486	0.00399255	0.00495257	0.00393053	0.00307345	0.00195279	0.00330693	0.0028512	0.00308694	0.00404384	0.00526336
0.73	0.00332271	0.00496366	0.00282999	0.00443963	0.00633008	0.00212156	0.00487318	0.00465149	0.00527045	0.00549058	0.00560767	0.00525605	0.00395992	0.00589169	0.004454	0.00416345	0.00916342	0.0038235	0.00226015	0.005854	0.00239183	0.0060216	0.00432238	0.00670469	0.00735162	0.00616897	0.0036234	0.00188552	0.00521603	0.00602039	0.00764398	0.00645311	0.00316779	0.00371417	0.00572032	0.0049454	0.00338847	0.00370116	0.00515247	0.00410672	0.00507533	0.00449144	0.00339128	0.00223343	0.00341341	0.00304572	0.00301444	0.00426088	0.0057643
0.732	0.00349626	0.00500304	0.00275135	0.00459381	0.00654644	0.00221788	0.00535117	0.00461998	0.00546345	0.0055002	0.00593482	0.00552023	0.00420429	0.00621219	0.00464659	0.00474216	0.00929043	0.00413791	0.00218005	0.00609102	0.00236965	0.00639597	0.00426447	0.00700006	0.00744127	0.0060564	0.00373799	0.00213179	0.0055066	0.00623948	0.00750635	0.00657478	0.00308796	0.003553	0.00591273	0.00522242	0.00321469	0.00369272	0.00524331	0.00410445	0.00524673	0.00474955	0.00362619	0.00219914	0.0035102	0.00318062	0.00315668	0.00444958	0.00592134
0.734	0.00339642	0.00528656	0.00248075	0.00469793	0.00709326	0.00227233	0.00569626	0.00464923	0.00573358	0.00561434	0.00565002	0.00544633	0.0045839	0.00666217	0.00491294	0.00486174	0.00935455	0.00420216	0.00220358	0.00623535	0.00244788	0.00662037	0.00460954	0.00709303	0.00737397	0.00627927	0.00396009	0.00217054	0.00573133	0.00636805	0.0075644	0.00679468	0.0032387	0.00349637	0.00617418	0.00546895	0.00321365	0.00374128	0.00571635	0.00423556	0.00540543	0.00472394	0.00369895	0.00236368	0.00362075	0.00318671	0.00348101	0.00454331	0.00582535
0.736	0.00336108	0.00553493	0.00308144	0.00491537	0.0068789	0.00207676	0.00572274	0.00480364	0.00614042	0.00566321	0.00583893	0.00551354	0.00484152	0.00684159	0.00514583	0.00509517	0.00950137	0.00449208	0.00235032	0.00645291	0.00260659	0.00671394	0.00445045	0.00667803	0.00739944	0.0063444	0.00404148	0.00233008	0.00574644	0.00632921	0.00793174	0.00721864	0.00359504	0.00374769	0.00619479	0.00568951	0.00350863	0.00387925	0.00606569	0.0044711	0.0054484	0.00487325	0.00383511	0.0023588	0.00358482	0.00340296	0.00369056	0.00479715	0.00604813
0.738	0.00338844	0.00564471	0.00280005	0.00513743	0.00713114	0.00251762	0.00557214	0.00498226	0.00634935	0.00571906	0.00577013	0.00574215	0.00480475	0.00697888	0.00547874	0.0050607	0.00983679	0.00460919	0.0025325	0.00680128	0.00277387	0.0066793	0.00467125	0.00755622	0.00766405	0.00638082	0.00407624	0.00231957	0.00578185	0.00652095	0.00838751	0.0070989	0.0038098	0.00400522	0.00622146	0.00576513	0.00364858	0.00412631	0.00595325	0.0046267	0.00551873	0.00503018	0.00393277	0.00236604	0.00362759	0.00355798	0.00377565	0.0050675	0.00611514
0.74	0.00369057	0.00543104	0.0027453	0.0051944	0.00720968	0.00258984	0.005461	0.00513079	0.00644173	0.00650568	0.00616821	0.00580065	0.00478022	0.00717203	0.00575292	0.00524058	0.0102597	0.00463251	0.0026351	0.00708692	0.00287196	0.006918	0.00458786	0.00764867	0.00802813	0.00674189	0.00430984	0.00253718	0.00597322	0.0066637	0.00871201	0.00709684	0.00382921	0.00410234	0.0063042	0.00573115	0.00378869	0.004381	0.00597127	0.00477773	0.00560664	0.00505329	0.00413617	0.00249697	0.00380887	0.00345383	0.00392252	0.00519528	0.00623215
0.742	0.00354836	0.0053136	0.0033217	0.00529126	0.0071471	0.00263391	0.00541705	0.00525777	0.00656625	0.00604938	0.00578867	0.00599573	0.00492764	0.00724475	0.00594549	0.00531842	0.0104833	0.00467441	0.00271494	0.00711513	0.00295455	0.00750471	0.00457497	0.00751065	0.00848826	0.00703609	0.00414571	0.00250725	0.00632896	0.00683771	0.00870022	0.00735088	0.00392894	0.00406569	0.00635999	0.00580146	0.00394152	0.00458397	0.00612253	0.00497927	0.00604534	0.00494438	0.00433706	0.00234385	0.00409225	0.00366376	0.00398665	0.00546728	0.00663501
0.744	0.0039134	0.00573036	0.00290684	0.0055186	0.0075999	0.00282173	0.0055747	0.00522833	0.00671186	0.00650414	0.00642047	0.00635049	0.00503701	0.00766099	0.00592422	0.00549792	0.0105174	0.00476406	0.00256027	0.00718915	0.00294532	0.00767417	0.0047059	0.00764993	0.00873128	0.00685467	0.00410658	0.00263994	0.00661388	0.00698956	0.00885923	0.00743301	0.00413369	0.00449077	0.00649766	0.00600511	0.00394211	0.00473636	0.00598768	0.00510443	0.00637648	0.00460359	0.00449733	0.00263418	0.00425079	0.00401555	0.0043548	0.00578579	0.00666051
0.746	0.0039173	0.00599406	0.0028707	0.0058153	0.00765905	0.00318201	0.00575738	0.00515031	0.00678778	0.00672851	0.00622958	0.00643075	0.00518174	0.00810616	0.0058607	0.00559044	0.0103743	0.00477587	0.00241943	0.00718297	0.00302439	0.00753941	0.00487869	0.00753448	0.00873251	0.00728913	0.00428223	0.00270207	0.00674511	0.00702719	0.00898824	0.00768221	0.00403927	0.00450457	0.00698005	0.00625845	0.00387809	0.00479426	0.0057133	0.00527509	0.00632485	0.00514674	0.00483418	0.00268291	0.00434609	0.00410895	0.00450115	0.00610841	0.007077
0.748	0.00356504	0.00611437	0.00288716	0.00588831	0.00761663	0.00292602	0.00583527	0.00517621	0.00692089	0.00701796	0.00590181	0.00651437	0.00525033	0.00828312	0.00603583	0.00566065	0.010438	0.00498406	0.00257834	0.0075649	0.00323247	0.00781091	0.00504239	0.00756518	0.00893964	0.00724049	0.00453737	0.00272045	0.00678764	0.00725928	0.00935017	0.00739673	0.00387248	0.0045232	0.00730293	0.00632564	0.00390031	0.00471191	0.00583922	0.00549712	0.00643349	0.00527606	0.00510156	0.00281105	0.00442774	0.00421863	0.00445785	0.00624092	0.00737052
0.75	0.00391145	0.00616718	0.00296519	0.00587558	0.00777687	0.00313494	0.00607194	0.00527371	0.00721185	0.00695208	0.00606417	0.00650062	0.00525182	0.00856205	0.00631007	0.00544002	0.0108844	0.00516611	0.00272001	0.00787373	0.00351712	0.0084659	0.00500024	0.00755918	0.00914448	0.00753464	0.00485885	0.00280729	0.00683555	0.00766779	0.00927907	0.00767654	0.00378495	0.00464078	0.00723375	0.00642443	0.00419695	0.00481258	0.00613854	0.00556036	0.0063473	0.00538886	0.00513741	0.00282564	0.00451243	0.00431822	0.00439808	0.00599366	0.00760315
0.752	0.00392792	0.0062079	0.00310272	0.00606294	0.00815077	0.00285639	0.00644258	0.00549603	0.00749351	0.00708253	0.0067642	0.00656708	0.0054201	0.00854546	0.00633337	0.0056229	0.0111137	0.00528035	0.00274278	0.00789917	0.00360978	0.00847386	0.00515215	0.00812857	0.0091706	0.00758533	0.00475338	0.00293229	0.00685	0.00800417	0.00943067	0.00772904	0.00387569	0.00485839	0.00713567	0.00666399	0.0045017	0.00504288	0.00615213	0.0057032	0.00663242	0.00570328	0.0052261	0.00262733	0.00478984	0.00427637	0.00433776	0.00585593	0.00753951
0.754	0.00388244	0.0065614	0.00307403	0.00629215	0.00846339	0.00323695	0.00670982	0.00566883	0.00774792	0.00710693	0.00683649	0.00693938	0.00565024	0.00854765	0.00638783	0.00551937	0.0113574	0.00541427	0.00281309	0.00820931	0.00366795	0.00851641	0.00516499	0.00833715	0.00917441	0.00758939	0.00473404	0.00256613	0.00681554	0.00834026	0.00957767	0.00812452	0.00425427	0.00483437	0.00721823	0.00681563	0.00455721	0.00527097	0.00641606	0.00600586	0.00683414	0.00587965	0.00561699	0.00297919	0.00494064	0.00434526	0.00452464	0.00600115	0.00781538
0.756	0.00427695	0.00668876	0.00352244	0.00641244	0.00808025	0.00327899	0.0068603	0.00577387	0.00776637	0.00732267	0.00667515	0.00723866	0.00576285	0.00888442	0.00649442	0.00603655	0.0119155	0.00515466	0.00306794	0.00813757	0.00395398	0.00869448	0.00514334	0.00835559	0.00945462	0.00753715	0.00489973	0.00273357	0.00696998	0.00871815	0.00959968	0.00825811	0.00433175	0.00507444	0.00741864	0.00693984	0.00458132	0.00552191	0.00681425	0.00621421	0.00723893	0.0056788	0.00589598	0.00341978	0.00490518	0.00458542	0.00487696	0.00606598	0.00823119
0.758	0.00470156	0.00696494	0.00346013	0.00636363	0.00833094	0.00299964	0.00698699	0.00599002	0.00777592	0.00746616	0.00634448	0.0073401	0.00586262	0.00926694	0.00652384	0.00645405	0.0123251	0.00499649	0.00324433	0.00824387	0.00407224	0.00912521	0.00544382	0.00856246	0.00986255	0.00770982	0.00506269	0.00277406	0.00721851	0.0088945	0.00975451	0.00859399	0.00426014	0.00529268	0.00767187	0.00704474	0.00465608	0.00566337	0.00687138	0.0064428	0.00749527	0.00579856	0.00596216	0.00367123	0.00493252	0.0048445	0.00489307	0.0061456	0.00796609
0.76	0.00502555	0.00692546	0.0030097	0.00647453	0.00857713	0.00335266	0.00712702	0.00618915	0.00804833	0.00804938	0.00657019	0.00745482	0.00613181	0.00945701	0.00670732	0.00681225	0.0125862	0.00541068	0.00340818	0.00848599	0.00423898	0.00950871	0.0053957	0.00854786	0.0101314	0.00806428	0.00541518	0.00304833	0.00746675	0.00898212	0.00997781	0.0087732	0.00455397	0.00548455	0.00804891	0.00726785	0.0047199	0.00573494	0.00687625	0.0065161	0.00732378	0.0057367	0.00617711	0.00354611	0.00508191	0.0049224	0.00488192	0.00670265	0.00828266
0.762	0.00516437	0.00714583	0.00280008	0.00669321	0.00852633	0.00351575	0.00744575	0.00648279	0.00830374	0.00810796	0.00704573	0.00756952	0.0064494	0.00967702	0.00697766	0.00694862	0.0128709	0.00583484	0.00389609	0.00836043	0.00449903	0.00951897	0.00572378	0.00911301	0.0103495	0.00862427	0.00545556	0.00324982	0.00771594	0.00909677	0.0104693	0.00898671	0.00494451	0.00575124	0.00848241	0.00758234	0.00488107	0.00591408	0.00713787	0.00649701	0.00754175	0.00605034	0.00648698	0.00374133	0.00529867	0.0049344	0.00503469	0.00725729	0.00860415
0.764	0.00509398	0.00753095	0.00369859	0.00689355	0.00858432	0.00391678	0.00773933	0.00698651	0.00866426	0.0084056	0.00756639	0.00791795	0.00655095	0.0097618	0.0072286	0.00717714	0.0131142	0.00623149	0.00418994	0.00859186	0.00463309	0.00968141	0.00610298	0.00991451	0.0106553	0.00895278	0.00551084	0.00349532	0.00808937	0.00940539	0.0110767	0.00960117	0.00503164	0.00606033	0.00882502	0.0078621	0.00508203	0.00631243	0.00750942	0.00682531	0.00743427	0.00664153	0.00675158	0.0038468	0.00557634	0.00491014	0.00499714	0.00744224	0.00939123
0.766	0.00540806	0.00808575	0.00382116	0.00727123	0.00912976	0.00410687	0.00801662	0.00727609	0.00910425	0.00846466	0.00795086	0.00848601	0.00680979	0.0101389	0.00749748	0.0074675	0.0135661	0.00651394	0.00413194	0.00912024	0.00476601	0.0100477	0.00616182	0.0101969	0.0110949	0.00967057	0.00592013	0.00389539	0.00844542	0.00978217	0.0114214	0.00970442	0.00523516	0.00637638	0.00904151	0.00811779	0.00530507	0.0067921	0.00787865	0.00716739	0.00754429	0.00665616	0.00688953	0.00413982	0.00580346	0.00496297	0.005157	0.00740945	0.00950741
0.768	0.00608727	0.0084263	0.00399229	0.00777241	0.00956115	0.00446743	0.00840584	0.0075158	0.00956744	0.00890724	0.00850152	0.00886403	0.00728044	0.0102362	0.00781453	0.0076658	0.013916	0.00675727	0.00430126	0.00967894	0.004953	0.010199	0.00654494	0.010473	0.0113338	0.0094733	0.00605591	0.00452664	0.00868435	0.0100391	0.0117032	0.0100655	0.00548098	0.00667758	0.00925338	0.00833195	0.00561432	0.00703416	0.00813642	0.00737289	0.00801234	0.00719049	0.00699891	0.00428105	0.00598065	0.00518973	0.00528438	0.00749399	0.00928434
0.77	0.00627664	0.00869901	0.00433906	0.00805109	0.00978566	0.00460469	0.0087554	0.00796989	0.00978211	0.00953922	0.00864528	0.00918184	0.00771357	0.0106706	0.00806197	0.00795286	0.0142144	0.00707673	0.00483136	0.0103182	0.00522483	0.0106307	0.00703527	0.0109944	0.0115634	0.00974232	0.00616402	0.00471431	0.00883549	0.0103501	0.0118936	0.0102028	0.00556968	0.00712733	0.00964412	0.00861547	0.00603106	0.00722507	0.00826287	0.00779505	0.00791631	0.00724402	0.0070473	0.00445437	0.00620297	0.00537479	0.0053605	0.0079722	0.00943571
0.772	0.00628039	0.00863688	0.0051995	0.00833359	0.0102119	0.00470282	0.00907457	0.00851064	0.0100449	0.00990942	0.00927363	0.00949604	0.00817158	0.0112064	0.00840354	0.00844691	0.0148123	0.00717169	0.00509269	0.0102047	0.0053821	0.0109254	0.00740334	0.011456	0.0119351	0.0103457	0.00650749	0.0050138	0.00910221	0.0106524	0.0121221	0.0106285	0.00589752	0.00727823	0.00991605	0.0088447	0.00624393	0.00758106	0.00864752	0.00837988	0.00836785	0.00730875	0.00704713	0.0046428	0.00644681	0.00540896	0.0053923	0.00839044	0.009905
0.774	0.00609095	0.00886293	0.00585997	0.00884237	0.0113719	0.00501728	0.00952029	0.00877204	0.0104648	0.0100405	0.00951504	0.00997977	0.00847854	0.0114656	0.00876975	0.00877679	0.0152893	0.00748311	0.00524633	0.0102945	0.00550617	0.0110446	0.00782512	0.0116924	0.0123354	0.010925	0.00686044	0.00532871	0.00953061	0.0110419	0.012492	0.0109043	0.00643928	0.00773403	0.0101731	0.00903522	0.00629892	0.00791537	0.00925001	0.00856004	0.00838519	0.00749365	0.00718998	0.00471895	0.00651969	0.00561098	0.00575815	0.00857325	0.0104282
0.776	0.0068644	0.00945627	0.00619141	0.00908199	0.0111713	0.00538776	0.00985579	0.00894544	0.0107866	0.0105221	0.00980042	0.0105975	0.00876204	0.011794	0.00912851	0.00917315	0.0155843	0.00805024	0.00556513	0.0110521	0.00569855	0.010951	0.00822989	0.0117496	0.0127468	0.0111087	0.00726475	0.00577766	0.0100764	0.0116098	0.0134063	0.0114946	0.00693586	0.00811855	0.0107715	0.00933579	0.00674328	0.00813489	0.00962778	0.00842875	0.00888147	0.00763007	0.0074037	0.00486326	0.00664371	0.00590527	0.0061156	0.00883897	0.0106059
0.778	0.00719931	0.0101255	0.00624059	0.00942659	0.0117483	0.00575328	0.0101932	0.00929061	0.0111428	0.0110359	0.00990782	0.0110964	0.00916084	0.0122138	0.0095623	0.00956466	0.0160659	0.0086141	0.00584512	0.011041	0.00610065	0.0114031	0.00851587	0.0126445	0.013246	0.011609	0.00756761	0.00603824	0.0105211	0.0119526	0.01395	0.0120894	0.00730372	0.00835468	0.0113277	0.00970199	0.00724736	0.00851055	0.00997745	0.00836407	0.00943147	0.00805902	0.00752158	0.00488564	0.00698294	0.00605846	0.00641962	0.00925631	0.0111021
0.78	0.0077902	0.0104382	0.00650141	0.00999235	0.0120931	0.00611479	0.0106918	0.00970821	0.0114171	0.0111707	0.0104476	0.0116529	0.00948173	0.0127104	0.00990676	0.00968431	0.0166225	0.00893623	0.00635005	0.0114514	0.00653656	0.0119061	0.0090536	0.0132901	0.0136041	0.0119673	0.00769375	0.00626152	0.010774	0.0123404	0.014353	0.0126438	0.00761499	0.0085617	0.011719	0.0101453	0.00764881	0.00916567	0.0103664	0.00857681	0.0100919	0.0087095	0.00764989	0.00510462	0.00725448	0.00622647	0.00654517	0.00962256	0.0115933
0.782	0.00806056	0.0109738	0.00698776	0.0102122	0.01284	0.00646942	0.0111662	0.0101248	0.0117647	0.0114322	0.0113743	0.0121146	0.0098139	0.0133562	0.0102719	0.0100632	0.0172465	0.00947333	0.00686184	0.0121543	0.00670472	0.0126043	0.00964316	0.013593	0.0137734	0.0122877	0.00804115	0.0066629	0.01105	0.0127948	0.0151655	0.0130309	0.00779323	0.00896101	0.0120541	0.0105277	0.00813406	0.00959137	0.0106462	0.00886826	0.0104196	0.00915262	0.00790397	0.00516165	0.00746326	0.00644488	0.00681134	0.0099075	0.0119314
0.784	0.00826344	0.0113395	0.00716444	0.010329	0.0132576	0.00643511	0.0115742	0.0105643	0.0123325	0.0119644	0.0117442	0.0123939	0.0102706	0.0139051	0.0107057	0.0105343	0.0179002	0.00985357	0.00703931	0.0128952	0.00694109	0.0130616	0.00969609	0.0143116	0.0142507	0.0129556	0.00864761	0.0073114	0.0114577	0.013272	0.0154202	0.0131766	0.00805765	0.00933217	0.0126631	0.0108748	0.0083826	0.00974197	0.0112355	0.0091458	0.010652	0.00954621	0.00820245	0.00565713	0.00777371	0.00687208	0.00716654	0.0100465	0.0119661
0.786	0.00860593	0.0117385	0.00715286	0.0107539	0.0141685	0.00677434	0.011789	0.0110199	0.0129421	0.0122695	0.0118552	0.0127656	0.010742	0.014505	0.0112556	0.0109765	0.0186466	0.0103142	0.00721601	0.0137396	0.00737556	0.0141554	0.00998368	0.0146912	0.0150574	0.0135541	0.00913125	0.00749413	0.0121482	0.0139024	0.0159531	0.0137673	0.00830515	0.00964516	0.0131912	0.011345	0.00858188	0.00992806	0.0119919	0.00965676	0.0106677	0.00967569	0.00849603	0.00603379	0.00814541	0.00724302	0.00729656	0.0103942	0.0116737
0.788	0.00930075	0.0121039	0.00777655	0.0115064	0.0146958	0.00729256	0.0121151	0.0114612	0.0135473	0.0127803	0.0123998	0.0132224	0.0111968	0.0151668	0.011972	0.0114535	0.0195991	0.0108639	0.00772681	0.0142973	0.00776401	0.0147946	0.0102	0.0150293	0.015873	0.0139396	0.00944107	0.00751546	0.0129958	0.0144457	0.0168202	0.0143611	0.0087416	0.0100828	0.0134999	0.0117113	0.00896823	0.0103299	0.012632	0.0102501	0.0112067	0.0103026	0.00884274	0.00608199	0.00848567	0.00741446	0.00760851	0.0108971	0.0121942
0.79	0.00967746	0.0128411	0.00785024	0.0121067	0.0151473	0.00759293	0.0127173	0.0120545	0.0143155	0.0130402	0.0127125	0.0135634	0.0116409	0.0158598	0.0126741	0.0119743	0.0204903	0.0113237	0.00822929	0.0147198	0.00816562	0.0154072	0.0103946	0.0152837	0.0165862	0.0142284	0.00994009	0.00770161	0.0137417	0.0150072	0.0174042	0.0151463	0.00956499	0.0105183	0.0142972	0.0121234	0.00934468	0.0108869	0.0132514	0.0109316	0.0114936	0.0108671	0.00923962	0.00642813	0.00886821	0.00781954	0.00812386	0.0112078	0.0125096
0.792	0.010118	0.0132778	0.00848383	0.0126927	0.0152323	0.00758952	0.0133925	0.0125291	0.0150263	0.013838	0.0131185	0.0137184	0.0121574	0.0170077	0.0133651	0.0126899	0.0214421	0.0124786	0.00865478	0.0157504	0.00893824	0.0161654	0.0107307	0.0159332	0.0173443	0.0151976	0.0107283	0.00794659	0.0145465	0.0157307	0.0185057	0.0161265	0.0102475	0.0110299	0.0152259	0.0126923	0.00984944	0.0113294	0.0139135	0.0113856	0.0124708	0.0113578	0.00973546	0.00711035	0.00930941	0.00831422	0.00868748	0.0117961	0.0127215
0.794	0.0107272	0.0139366	0.00971639	0.0135033	0.0157715	0.00777785	0.0140925	0.0131053	0.015769	0.0147173	0.013911	0.01399	0.0129561	0.0184727	0.0143186	0.0132617	0.0224128	0.0128184	0.00916612	0.0166636	0.00964989	0.0172064	0.0113513	0.0165927	0.0183072	0.0164089	0.0117206	0.00813792	0.0155878	0.0166676	0.0193331	0.0169777	0.010842	0.0113666	0.0161359	0.0132888	0.0103427	0.0118866	0.0146565	0.0117614	0.0132494	0.01193	0.0101872	0.00758623	0.00985264	0.00869676	0.00913068	0.012639	0.0133918
0.796	0.0112304	0.0149232	0.0106211	0.014399	0.0169557	0.00796471	0.0150733	0.0140451	0.0170119	0.0157946	0.0143303	0.0145665	0.0139896	0.019878	0.0153894	0.0142058	0.023625	0.0136503	0.00977413	0.0179311	0.0103342	0.0187983	0.0118586	0.0171462	0.0194688	0.0174824	0.0128203	0.00851052	0.0166506	0.0177004	0.0206769	0.0183721	0.0115034	0.0120524	0.0171591	0.0141492	0.0106884	0.0125582	0.0156074	0.0126076	0.0144016	0.0131012	0.0105663	0.00797177	0.0105591	0.00923713	0.00954583	0.0133385	0.0142713
0.798	0.0121232	0.0162295	0.0108877	0.0157344	0.0180199	0.00860279	0.0164674	0.0150984	0.018346	0.0165492	0.0147573	0.0153536	0.0151626	0.0214597	0.0163648	0.0155498	0.025375	0.0148302	0.0105304	0.0193624	0.0112725	0.0198411	0.0122546	0.0178636	0.0208796	0.0187315	0.0139371	0.00902296	0.0178104	0.0188772	0.0221725	0.0199655	0.0121416	0.0131148	0.018458	0.0153821	0.0112183	0.0132872	0.0167456	0.0136954	0.0155228	0.0143276	0.0113027	0.00857487	0.0112826	0.0100023	0.010299	0.0142926	0.0150237
0.8	0.0133455	0.0175032	0.0111856	0.0175074	0.0188844	0.00944173	0.0180825	0.0162696	0.0197799	0.0174872	0.0156731	0.0163533	0.0168082	0.0231946	0.0180235	0.0168843	0.0272891	0.016547	0.0114318	0.0207684	0.0124129	0.021427	0.0130022	0.0189783	0.0227949	0.0206113	0.0153455	0.0098163	0.0195842	0.0203236	0.0241724	0.0222081	0.0130489	0.0143403	0.0200801	0.0167986	0.0120746	0.0144108	0.0180895	0.0148751	0.0170234	0.0156943	0.0125444	0.00923772	0.0119194	0.0108682	0.0111322	0.0155565	0.0156399
0.802	0.0144059	0.0189006	0.0128057	0.0194336	0.0205042	0.00991815	0.0199491	0.0177433	0.0214314	0.0186227	0.0172804	0.0175158	0.0188668	0.0257341	0.0202474	0.0186573	0.0296282	0.0186517	0.0125936	0.0230414	0.0140311	0.0234001	0.0135235	0.0203379	0.0250057	0.0228006	0.0172002	0.0110183	0.0219214	0.0221677	0.0267232	0.0239142	0.0144664	0.0155682	0.0219282	0.0182721	0.0133246	0.0157876	0.0198499	0.0164019	0.0188447	0.0175519	0.0138745	0.0103025	0.0129533	0.0118488	0.0121186	0.0171609	0.0167194
0.804	0.0158763	0.0212806	0.014997	0.0215962	0.0226124	0.0103997	0.0222715	0.0195183	0.0234215	0.0204907	0.0185971	0.0187713	0.021169	0.0285911	0.0226517	0.0208785	0.032833	0.0209216	0.0140599	0.02574	0.015981	0.0258656	0.0148804	0.0222015	0.0272702	0.0251177	0.0194745	0.0118344	0.0243379	0.0245003	0.029468	0.0264183	0.0163608	0.0176589	0.0242857	0.0200058	0.0149	0.0174805	0.0220236	0.0181447	0.0210221	0.0199952	0.0152526	0.0115334	0.0145315	0.0130679	0.0134519	0.0191683	0.0183088
0.806	0.0178508	0.024011	0.016694	0.0243545	0.0249743	0.0113942	0.0251824	0.0218059	0.0261582	0.0229347	0.0200085	0.0205487	0.024115	0.0319609	0.025553	0.0234053	0.0366034	0.0235869	0.015977	0.028397	0.0183171	0.0293698	0.0168336	0.0240874	0.0299317	0.0280703	0.0222473	0.013065	0.0272362	0.0271181	0.03253	0.0295845	0.0186943	0.0199619	0.0271162	0.0222746	0.0166625	0.0195824	0.0245737	0.0201458	0.0238456	0.0232022	0.0170902	0.0131034	0.0165016	0.0145823	0.0150742	0.0215807	0.0203543
0.808	0.020542	0.0272468	0.0190091	0.0274984	0.0281528	0.0130439	0.0285667	0.0247999	0.0293397	0.0254966	0.0220828	0.0228962	0.0277083	0.0361346	0.0289656	0.0265061	0.0408728	0.0266527	0.0185092	0.0320565	0.0212794	0.0330149	0.0187552	0.0262149	0.0334456	0.0315198	0.0257627	0.0148021	0.0309325	0.0300458	0.0368404	0.0332046	0.0213042	0.0228702	0.0306371	0.0250527	0.0187844	0.0221467	0.0278307	0.0226762	0.0274939	0.0272557	0.0193182	0.0151855	0.0188452	0.0165893	0.0174168	0.0247136	0.022692
0.81	0.0237608	0.0310003	0.0221804	0.0310376	0.0321147	0.0145959	0.0327088	0.0286027	0.0329129	0.0287069	0.0246882	0.0254509	0.0317448	0.0408736	0.0331592	0.030395	0.0457187	0.0304678	0.0214695	0.0365485	0.0248632	0.0370477	0.0211633	0.0297957	0.0379769	0.0357567	0.0300538	0.016712	0.035212	0.0337712	0.0420667	0.0378554	0.02435	0.0264024	0.0348833	0.0284201	0.0215076	0.0253699	0.0318227	0.0260715	0.0314645	0.0313749	0.0221076	0.0177257	0.0216347	0.0189648	0.0202845	0.0285168	0.0255691
0.812	0.0277276	0.0358817	0.0261865	0.0356323	0.0359701	0.0171853	0.0375689	0.0333092	0.0373556	0.0325119	0.0280709	0.0285291	0.0366077	0.0466608	0.0381647	0.0347836	0.0516447	0.035126	0.024979	0.04173	0.0292913	0.0425472	0.0243738	0.0338382	0.0431007	0.040963	0.0349992	0.0193916	0.0402413	0.0385789	0.0482884	0.0434105	0.0282419	0.0306447	0.0398721	0.0325841	0.0248761	0.0292411	0.0367273	0.0301958	0.0369966	0.0364895	0.0255343	0.0209244	0.025134	0.0219138	0.0233522	0.0328484	0.0289371
0.814	0.0324179	0.041465	0.0304673	0.0411537	0.0409017	0.0200231	0.0431066	0.038719	0.0428379	0.0374079	0.0327241	0.0323162	0.0420636	0.0535743	0.0441438	0.0402981	0.0587435	0.0410914	0.0293942	0.0482026	0.0346866	0.0486286	0.0281205	0.0379788	0.0488373	0.0473537	0.0409059	0.0226441	0.0461118	0.0438447	0.0556927	0.0498376	0.032765	0.0360485	0.0458261	0.03717	0.0288648	0.0336832	0.0425392	0.0349036	0.0433863	0.0428646	0.0293096	0.0247984	0.0292535	0.0257662	0.0272267	0.0379863	0.0332307
0.816	0.0382971	0.047996	0.0356004	0.0474623	0.0466377	0.0232378	0.049723	0.044892	0.0493335	0.042552	0.036761	0.0364903	0.0483027	0.0617067	0.0513258	0.0472563	0.0669708	0.0480984	0.0347705	0.0555659	0.0413463	0.0561206	0.032738	0.0430506	0.0554696	0.0551981	0.0479364	0.026381	0.0527653	0.0493424	0.0648806	0.0576126	0.0378777	0.0421357	0.0527092	0.0422444	0.0333426	0.0388924	0.0491177	0.0406362	0.0501166	0.0501765	0.0337858	0.0289957	0.0338655	0.0301477	0.0317253	0.0442152	0.0383588
0.818	0.0451506	0.0561685	0.042752	0.0547022	0.05326	0.0270341	0.0570036	0.0520398	0.0567981	0.0490751	0.0415432	0.0411219	0.0554971	0.0707271	0.0596957	0.0550136	0.0769219	0.0558052	0.0409388	0.0638489	0.0492644	0.0648117	0.0381483	0.0494768	0.0630026	0.0639617	0.0558237	0.0312025	0.0603898	0.055694	0.0753787	0.0671578	0.0438562	0.0491762	0.06062	0.048586	0.038293	0.0449353	0.0569269	0.0474858	0.0580586	0.0583049	0.0391856	0.0341087	0.0390247	0.0350859	0.0367609	0.0515063	0.0446465
0.82	0.0529306	0.0647192	0.0504887	0.0625659	0.0609231	0.0312812	0.0652121	0.0600351	0.0650319	0.0562883	0.0472871	0.0466767	0.0632344	0.0804871	0.069298	0.0638999	0.0882103	0.0645779	0.0481044	0.0725463	0.0583702	0.0738506	0.0449706	0.0570646	0.0716767	0.0738163	0.0643167	0.0362962	0.0689777	0.0628903	0.0871727	0.0772311	0.0506736	0.056773	0.0692958	0.0561704	0.0440456	0.0516505	0.0659157	0.0554374	0.0671674	0.0675449	0.0452594	0.0397976	0.0448956	0.0408548	0.0426088	0.0596532	0.0517929
0.822	0.0614872	0.0741583	0.0587401	0.0708891	0.0697388	0.0366171	0.0747785	0.0686306	0.074336	0.0640718	0.054305	0.0528856	0.0711443	0.0913711	0.0798329	0.0738942	0.10004	0.0738795	0.0560789	0.0823268	0.0688987	0.0839698	0.0521831	0.0656435	0.0814458	0.0843843	0.0731937	0.0422054	0.0784823	0.070828	0.100143	0.0887726	0.0582294	0.0651255	0.0784617	0.0647391	0.0506778	0.059239	0.0757291	0.0646966	0.0765607	0.0771865	0.052108	0.046075	0.0511427	0.0473308	0.0493036	0.0687745	0.060346
0.824	0.0705604	0.0838775	0.0680476	0.0795765	0.0784566	0.0424396	0.0848624	0.0774481	0.0849053	0.0727053	0.0614524	0.0590484	0.0787019	0.103723	0.0912624	0.0850015	0.112705	0.083992	0.0644094	0.0933268	0.080483	0.0954042	0.0599626	0.074724	0.092156	0.0960708	0.0823903	0.0485794	0.0886673	0.0794583	0.113467	0.101389	0.0663558	0.0736285	0.0882173	0.0746915	0.0580275	0.0677051	0.086575	0.0756988	0.0865427	0.0875694	0.0599048	0.0528452	0.0575404	0.054615	0.0570227	0.0788881	0.0700774
0.826	0.0799167	0.0943329	0.0777334	0.0887037	0.0878362	0.0484644	0.095027	0.0865035	0.0963568	0.0817141	0.069378	0.065399	0.0861048	0.117821	0.103735	0.0973043	0.126331	0.0946362	0.0729302	0.105009	0.0927864	0.107365	0.0683556	0.0847493	0.103872	0.108857	0.091689	0.0554078	0.0991405	0.0883895	0.128264	0.114646	0.0749288	0.0823719	0.0983795	0.085997	0.0658212	0.0767307	0.0985743	0.0884699	0.097326	0.0980567	0.0687198	0.0598346	0.0640534	0.0628742	0.0654722	0.0897989	0.0805749
0.828	0.0895889	0.104712	0.0882199	0.0987767	0.0976097	0.0552416	0.105602	0.0957864	0.108435	0.0909251	0.0773801	0.0718195	0.0935973	0.133514	0.117267	0.110525	0.139961	0.105716	0.0814558	0.11754	0.105991	0.119846	0.0770653	0.0951939	0.116296	0.122064	0.100906	0.0629533	0.110062	0.0977549	0.143323	0.129221	0.083994	0.0915721	0.109093	0.098556	0.0740953	0.08676	0.111315	0.103176	0.108341	0.109249	0.0787758	0.067923	0.0708161	0.0721704	0.0750741	0.101852	0.0920088
0.83	0.0995858	0.115761	0.0986202	0.109822	0.108116	0.062407	0.116725	0.105343	0.121374	0.100477	0.0851777	0.0783633	0.100649	0.150978	0.131928	0.124754	0.153749	0.116903	0.0898507	0.130663	0.120047	0.133477	0.0861988	0.106013	0.129311	0.135489	0.110489	0.0708332	0.121466	0.107503	0.159131	0.144047	0.0933454	0.100674	0.120596	0.113072	0.08313	0.0979184	0.124495	0.120229	0.120534	0.121314	0.0904774	0.0767135	0.0781486	0.0828518	0.0862379	0.115435	0.105091
0.832	0.109915	0.127145	0.109992	0.121402	0.118758	0.0697446	0.127778	0.114802	0.135513	0.110427	0.0934339	0.0852911	0.106879	0.171166	0.147488	0.139888	0.16793	0.128262	0.0977986	0.144532	0.134749	0.14828	0.0962765	0.116772	0.143015	0.149336	0.120095	0.0784329	0.133027	0.117424	0.175794	0.160035	0.102874	0.109653	0.132476	0.129974	0.092696	0.109965	0.137975	0.1397	0.133195	0.133877	0.104089	0.0860859	0.0859125	0.0950399	0.0985397	0.130734	0.118615
0.834	0.120106	0.138211	0.121733	0.133115	0.129389	0.0773551	0.138344	0.123464	0.150039	0.119858	0.101585	0.0919126	0.112303	0.193164	0.163574	0.155714	0.18152	0.139127	0.10551	0.15851	0.149769	0.162537	0.106067	0.127508	0.157127	0.163248	0.128607	0.0859669	0.144429	0.127457	0.192193	0.175806	0.112487	0.118254	0.144187	0.14901	0.10249	0.122565	0.151508	0.161002	0.146085	0.146937	0.119309	0.0952919	0.0934883	0.108725	0.112598	0.147709	0.131784
0.836	0.12924	0.148372	0.132465	0.144439	0.138536	0.0849161	0.148391	0.131203	0.16441	0.129227	0.109964	0.0977303	0.116294	0.216574	0.179552	0.170655	0.193893	0.149136	0.112515	0.1722	0.1645	0.177891	0.114993	0.137681	0.171271	0.175429	0.135873	0.0932135	0.155148	0.136997	0.206922	0.190477	0.121645	0.125145	0.155297	0.169593	0.112041	0.134946	0.164409	0.18324	0.15823	0.159457	0.13588	0.104915	0.100264	0.124069	0.127918	0.165639	0.145993
0.838	0.137128	0.157076	0.142591	0.155101	0.146868	0.0920095	0.157387	0.137512	0.178464	0.137509	0.117419	0.102765	0.118699	0.240323	0.19488	0.184376	0.204664	0.157963	0.118139	0.184925	0.178359	0.192947	0.123128	0.146734	0.184619	0.186252	0.141905	0.0995574	0.164924	0.145537	0.220298	0.203976	0.130032	0.130809	0.165088	0.190906	0.120721	0.147102	0.17591	0.205481	0.169703	0.170938	0.153472	0.114784	0.106337	0.140589	0.144058	0.18402	0.159971
0.84	0.143517	0.164287	0.151738	0.164736	0.153144	0.0985919	0.165002	0.142285	0.191426	0.145081	0.123442	0.107207	0.120017	0.263199	0.209046	0.196619	0.213475	0.165153	0.122334	0.196181	0.190697	0.207186	0.130365	0.154853	0.196653	0.195245	0.146856	0.104799	0.173675	0.153126	0.231967	0.215669	0.137373	0.1353	0.173477	0.21264	0.12847	0.158645	0.185538	0.226886	0.180572	0.181416	0.17144	0.123858	0.111866	0.157178	0.160115	0.202415	0.172818
0.842	0.148026	0.169842	0.159814	0.172903	0.158343	0.104368	0.170808	0.145908	0.202924	0.150696	0.128794	0.111129	0.120571	0.284747	0.221574	0.207357	0.219863	0.171501	0.125059	0.205924	0.201112	0.220365	0.135876	0.161327	0.207264	0.202279	0.150729	0.109158	0.181025	0.159638	0.240982	0.224335	0.143157	0.138613	0.180901	0.233774	0.135232	0.169023	0.193062	0.246695	0.189647	0.189823	0.189261	0.132061	0.116983	0.172971	0.174888	0.219637	0.183866
0.844	0.151269	0.174616	0.166649	0.179826	0.162644	0.109319	0.175229	0.148453	0.212468	0.155479	0.132558	0.114388	0.120559	0.303744	0.232249	0.21651	0.2238	0.175713	0.12642	0.21382	0.209706	0.232177	0.140268	0.166496	0.21589	0.207219	0.153468	0.112601	0.18695	0.164986	0.24717	0.230897	0.147531	0.140847	0.187033	0.253141	0.140966	0.17837	0.198881	0.264534	0.196978	0.196977	0.206246	0.138935	0.121974	0.187367	0.188363	0.234936	0.194897
0.846	0.153534	0.177684	0.171319	0.185429	0.165078	0.114043	0.17879	0.149968	0.220227	0.158379	0.136247	0.116983	0.120103	0.320825	0.241231	0.223709	0.225922	0.178476	0.126641	0.22067	0.21671	0.24327	0.144087	0.169954	0.22228	0.210294	0.155231	0.114923	0.19172	0.169519	0.251807	0.235353	0.150886	0.142342	0.191508	0.270364	0.145954	0.186636	0.202844	0.280592	0.203004	0.202349	0.222757	0.145449	0.126401	0.199586	0.199934	0.248121	0.20517
0.848	0.154297	0.179936	0.174407	0.189709	0.166207	0.118259	0.181342	0.150616	0.226165	0.160636	0.138932	0.118859	0.119123	0.33662	0.248454	0.229428	0.22651	0.180369	0.126073	0.226143	0.222117	0.252242	0.146427	0.171917	0.226971	0.211837	0.155682	0.116239	0.195309	0.17336	0.254511	0.237839	0.153056	0.142773	0.194529	0.285682	0.149793	0.193813	0.204561	0.295064	0.207671	0.206713	0.240106	0.150737	0.130076	0.20956	0.208944	0.25951	0.213836
0.85	0.153679	0.181209	0.176285	0.192479	0.165271	0.121564	0.183014	0.150354	0.230148	0.161662	0.141115	0.120147	0.117818	0.350665	0.253572	0.233095	0.225373	0.181053	0.124678	0.229894	0.226044	0.260183	0.147625	0.172426	0.22983	0.21131	0.155189	0.11645	0.197613	0.175931	0.255233	0.238226	0.153765	0.14249	0.196251	0.299335	0.152281	0.199909	0.204414	0.307451	0.210729	0.210035	0.258433	0.155085	0.13344	0.217882	0.216359	0.269601	0.221981
0.852	0.152647	0.180917	0.177565	0.193449	0.164068	0.124694	0.183896	0.149447	0.232566	0.161221	0.142016	0.121791	0.116801	0.360755	0.256372	0.234418	0.222337	0.180017	0.123015	0.231478	0.228285	0.26647	0.148454	0.172637	0.230534	0.209019	0.154206	0.11639	0.198552	0.177493	0.255062	0.235834	0.153165	0.14181	0.19669	0.310859	0.153768	0.204919	0.202635	0.317058	0.21269	0.212139	0.277428	0.159092	0.136971	0.224584	0.222896	0.278244	0.229357
0.854	0.151614	0.180806	0.177737	0.193114	0.162068	0.127795	0.184447	0.148753	0.232941	0.160323	0.143374	0.124074	0.116898	0.366395	0.257043	0.233782	0.217824	0.178633	0.121647	0.232066	0.229028	0.271269	0.148952	0.172961	0.229024	0.205803	0.153264	0.115986	0.198368	0.1785	0.252944	0.231168	0.151673	0.141081	0.196132	0.319157	0.154499	0.208802	0.199245	0.323716	0.213381	0.212169	0.296182	0.162167	0.141122	0.229289	0.227302	0.284578	0.236243
0.856	0.149858	0.179981	0.177004	0.191871	0.159877	0.131213	0.185756	0.148636	0.231424	0.159445	0.144508	0.126972	0.118626	0.368114	0.256135	0.232254	0.213285	0.177115	0.121025	0.231472	0.229454	0.274003	0.149944	0.174038	0.225226	0.202276	0.152588	0.116226	0.197632	0.1791	0.249543	0.224945	0.149682	0.141226	0.194995	0.323464	0.155085	0.212081	0.194648	0.328041	0.212528	0.210807	0.312674	0.164425	0.146215	0.231545	0.228983	0.287998	0.243874
0.858	0.148476	0.180247	0.175867	0.190053	0.158017	0.135491	0.188631	0.149609	0.228976	0.158457	0.146338	0.13134	0.122117	0.367663	0.254184	0.230899	0.209756	0.175864	0.122159	0.231382	0.230825	0.275047	0.151371	0.176753	0.219896	0.200135	0.151974	0.117208	0.196767	0.18005	0.246973	0.21931	0.147793	0.143181	0.194115	0.324694	0.15624	0.215689	0.189807	0.331464	0.209644	0.208704	0.32696	0.166608	0.152662	0.230766	0.227346	0.289465	0.251085
0.86	0.148311	0.182288	0.173846	0.188588	0.156607	0.140978	0.193444	0.15292	0.226451	0.158715	0.148609	0.137922	0.127403	0.367585	0.251739	0.23074	0.2076	0.1758	0.125494	0.231335	0.233725	0.274782	0.153455	0.181982	0.213811	0.200298	0.152214	0.120033	0.195938	0.181626	0.246427	0.213156	0.146685	0.14699	0.193897	0.324593	0.158526	0.220513	0.185921	0.335391	0.206701	0.206201	0.341251	0.168767	0.160494	0.227221	0.223279	0.291297	0.258912
0.862	0.150063	0.186112	0.173935	0.187891	0.157224	0.14883	0.200281	0.15916	0.224021	0.160575	0.152565	0.147356	0.134653	0.367172	0.248399	0.233098	0.206494	0.176263	0.13182	0.230242	0.237799	0.272687	0.158034	0.190813	0.207429	0.201956	0.154003	0.125423	0.195133	0.184023	0.248006	0.205361	0.147045	0.153766	0.194423	0.324396	0.162725	0.227791	0.183563	0.33939	0.20451	0.203502	0.355228	0.171702	0.169513	0.222702	0.219272	0.294553	0.268123
0.864	0.155177	0.191916	0.174131	0.187767	0.160514	0.159649	0.208817	0.168801	0.22148	0.164784	0.159966	0.160237	0.144436	0.360884	0.243977	0.237992	0.20682	0.177938	0.141749	0.228185	0.243232	0.268578	0.165794	0.20423	0.2007	0.205649	0.157385	0.13448	0.194574	0.18789	0.251327	0.196834	0.149938	0.164706	0.196094	0.322937	0.169551	0.237935	0.182853	0.34147	0.201487	0.200094	0.366221	0.174308	0.179497	0.218372	0.215542	0.297632	0.278872
0.866	0.163807	0.200099	0.174948	0.188685	0.166884	0.174277	0.21914	0.182457	0.219143	0.172227	0.170306	0.176881	0.157025	0.348646	0.239238	0.245255	0.209641	0.181688	0.155595	0.226186	0.249997	0.262595	0.176751	0.222408	0.193626	0.212736	0.162175	0.148873	0.194914	0.193701	0.25621	0.189061	0.155967	0.180275	0.199415	0.318059	0.179885	0.251104	0.184333	0.340895	0.197543	0.196471	0.372579	0.177076	0.190151	0.212943	0.210133	0.299278	0.288687
0.868	0.175992	0.211975	0.177873	0.191497	0.176804	0.19379	0.231584	0.200748	0.217528	0.183387	0.184195	0.19793	0.171642	0.334939	0.234945	0.255172	0.21482	0.187008	0.174467	0.224505	0.258355	0.256007	0.191369	0.244873	0.18718	0.222817	0.168298	0.168562	0.196357	0.202205	0.263437	0.182786	0.165604	0.201099	0.204529	0.310455	0.194302	0.267935	0.188078	0.339563	0.194279	0.192783	0.374486	0.180945	0.200815	0.206083	0.203828	0.300891	0.297877
0.87	0.192617	0.227572	0.1828	0.196455	0.190558	0.218181	0.245504	0.223831	0.217387	0.198126	0.20293	0.223416	0.18705	0.322429	0.231812	0.267543	0.2217	0.193917	0.199301	0.22475	0.268865	0.248155	0.210422	0.271284	0.182514	0.235079	0.175422	0.19493	0.198149	0.213312	0.273521	0.177969	0.178711	0.226091	0.211168	0.302479	0.211895	0.288832	0.194113	0.339481	0.192159	0.190641	0.374506	0.1872	0.211198	0.199318	0.197967	0.304824	0.307567
0.872	0.21378	0.244575	0.190176	0.202325	0.207045	0.248183	0.258139	0.250202	0.218289	0.215643	0.226097	0.252388	0.201234	0.309729	0.229038	0.279651	0.228387	0.200945	0.229162	0.225685	0.280372	0.238997	0.235051	0.300234	0.179005	0.246378	0.182233	0.227588	0.198742	0.225309	0.285621	0.172388	0.194301	0.251134	0.218056	0.294239	0.230143	0.312683	0.201667	0.34031	0.190282	0.188787	0.373412	0.194981	0.220148	0.193016	0.192929	0.311726	0.318003
0.874	0.237142	0.258699	0.197542	0.207465	0.221539	0.281954	0.26713	0.276939	0.218677	0.231931	0.251769	0.283029	0.212472	0.29537	0.224697	0.289063	0.232606	0.204706	0.260068	0.223342	0.289835	0.226807	0.263392	0.327587	0.175334	0.254756	0.18684	0.262893	0.197582	0.235684	0.295134	0.165057	0.210489	0.272537	0.222647	0.284966	0.246111	0.336302	0.209015	0.340327	0.186526	0.184866	0.365921	0.200315	0.226002	0.187443	0.188621	0.318775	0.324423
0.876	0.259069	0.267185	0.202298	0.210995	0.232248	0.315503	0.274338	0.3005	0.217551	0.243601	0.278464	0.312894	0.22213	0.281092	0.218522	0.296354	0.234192	0.206044	0.286168	0.219165	0.29502	0.212871	0.291686	0.351187	0.170799	0.261637	0.18894	0.296098	0.196232	0.242723	0.300413	0.157498	0.224888	0.290589	0.224596	0.274582	0.258771	0.355969	0.215108	0.337617	0.180647	0.178265	0.349816	0.202806	0.229175	0.183208	0.18594	0.32078	0.323164
0.878	0.277621	0.271807	0.205662	0.21304	0.241105	0.343409	0.282862	0.318601	0.215094	0.25152	0.301013	0.339701	0.232017	0.269019	0.211925	0.303365	0.235859	0.207194	0.30551	0.214067	0.297335	0.198812	0.315927	0.371058	0.165482	0.26938	0.190267	0.32364	0.195979	0.24671	0.303634	0.15065	0.236802	0.3074	0.226457	0.263991	0.270253	0.370561	0.220181	0.331018	0.172891	0.170614	0.329565	0.202965	0.230958	0.179228	0.182704	0.316312	0.314812
0.88	0.292254	0.27927	0.208054	0.215354	0.25273	0.364269	0.292023	0.333693	0.212067	0.261955	0.317752	0.362325	0.242043	0.259027	0.206169	0.31277	0.239745	0.210203	0.323411	0.208308	0.299247	0.185336	0.333754	0.390634	0.160645	0.279639	0.192932	0.346987	0.19607	0.250305	0.308678	0.145059	0.248243	0.326532	0.230126	0.254778	0.284468	0.384057	0.22557	0.321476	0.166164	0.164643	0.308348	0.202963	0.231067	0.174865	0.178977	0.312427	0.306482
0.882	0.305864	0.292623	0.211232	0.219667	0.268911	0.383651	0.297866	0.351979	0.208887	0.276803	0.331465	0.382642	0.250472	0.248891	0.201141	0.32365	0.244559	0.214687	0.347284	0.20274	0.301365	0.172296	0.347126	0.411026	0.157809	0.289458	0.196558	0.372434	0.19496	0.256739	0.316826	0.139619	0.26238	0.349183	0.234594	0.246661	0.301926	0.401294	0.231922	0.311168	0.164025	0.162746	0.285249	0.206838	0.227625	0.172837	0.179016	0.315823	0.300665
0.884	0.322542	0.306257	0.216976	0.224138	0.284141	0.409726	0.296462	0.374151	0.204852	0.293245	0.34667	0.403878	0.25398	0.236205	0.194634	0.328696	0.245787	0.216383	0.376847	0.195524	0.300818	0.159984	0.363948	0.429449	0.156802	0.292946	0.197891	0.405287	0.190868	0.26437	0.323806	0.132714	0.278864	0.369282	0.236121	0.237538	0.316958	0.420207	0.237813	0.299402	0.164194	0.162543	0.258306	0.213481	0.218836	0.173914	0.181187	0.322837	0.291722
0.886	0.341061	0.311636	0.22148	0.224591	0.291743	0.440231	0.28768	0.393233	0.198296	0.302695	0.366148	0.425248	0.250755	0.221151	0.184958	0.324248	0.239599	0.212088	0.401884	0.184127	0.293796	0.147265	0.386813	0.438861	0.155309	0.287232	0.194322	0.438969	0.183035	0.267582	0.323806	0.124159	0.292069	0.378231	0.23134	0.225638	0.32262	0.432265	0.240568	0.283809	0.160157	0.157653	0.228177	0.215	0.204796	0.174155	0.180525	0.324308	0.2753
0.888	0.35479	0.303478	0.221054	0.218744	0.288312	0.463801	0.276424	0.401367	0.188035	0.299675	0.384422	0.439944	0.242482	0.207768	0.172771	0.311946	0.227173	0.200906	0.411309	0.170743	0.279256	0.134127	0.408287	0.436521	0.15087	0.274995	0.185281	0.46102	0.172837	0.261595	0.312007	0.115752	0.295462	0.373818	0.220193	0.210996	0.316814	0.429846	0.238603	0.264163	0.150632	0.1483	0.197673	0.206431	0.187661	0.172846	0.179851	0.313539	0.251379
0.89	0.356109	0.284003	0.214977	0.207513	0.278333	0.469297	0.266367	0.3942	0.17489	0.2873	0.392687	0.440688	0.2314	0.196615	0.159947	0.294878	0.212623	0.188278	0.403456	0.156776	0.259977	0.12263	0.416679	0.424653	0.142521	0.259919	0.174063	0.463387	0.161665	0.246972	0.291994	0.107928	0.287571	0.3592	0.206379	0.195075	0.303419	0.413132	0.231829	0.242269	0.14075	0.139163	0.168941	0.195175	0.16998	0.170677	0.177682	0.291667	0.22476
0.892	0.343965	0.265246	0.20424	0.194966	0.268428	0.454332	0.252595	0.376787	0.161252	0.273146	0.383485	0.426565	0.218118	0.181765	0.148069	0.276423	0.198164	0.17665	0.387736	0.143339	0.240792	0.11199	0.40733	0.406781	0.131815	0.243835	0.164336	0.450278	0.149765	0.229318	0.272138	0.100079	0.273854	0.339379	0.193786	0.179206	0.288463	0.390367	0.222101	0.220282	0.13081	0.129421	0.142148	0.183386	0.151715	0.165543	0.170855	0.269751	0.201574
0.894	0.322412	0.250168	0.192188	0.183588	0.25846	0.429628	0.228755	0.359708	0.14804	0.25876	0.361373	0.403433	0.201453	0.161198	0.13628	0.256557	0.182575	0.164166	0.373351	0.131031	0.222231	0.10166	0.383523	0.38348	0.122007	0.22459	0.154147	0.431522	0.136437	0.213011	0.254664	0.0918108	0.260703	0.317572	0.181057	0.163254	0.272877	0.36811	0.210992	0.198278	0.123899	0.123442	0.117233	0.173351	0.131604	0.160489	0.166561	0.253683	0.179117
0.896	0.300149	0.230232	0.179777	0.170408	0.240993	0.409229	0.198465	0.342797	0.134345	0.239069	0.335976	0.378498	0.180005	0.139669	0.1229	0.230963	0.163623	0.147845	0.356502	0.117804	0.20085	0.0921717	0.35786	0.354898	0.113363	0.200569	0.139816	0.412843	0.121536	0.19669	0.232857	0.0834554	0.246226	0.29166	0.164374	0.146239	0.251206	0.343397	0.197075	0.175111	0.1198	0.118259	0.0956366	0.165469	0.111366	0.157456	0.164196	0.234052	0.154116
0.898	0.279359	0.202373	0.165938	0.152957	0.212299	0.387829	0.170344	0.316209	0.119833	0.213911	0.312007	0.351862	0.156205	0.121856	0.108963	0.201572	0.142799	0.129074	0.327143	0.104383	0.176878	0.0835814	0.336474	0.318589	0.103795	0.174678	0.122852	0.386791	0.106817	0.176568	0.205231	0.0757489	0.224665	0.259014	0.144906	0.128705	0.222073	0.310216	0.179267	0.152223	0.107346	0.104346	0.0781787	0.150089	0.0934401	0.147739	0.150075	0.2034	0.12828
0.9	0.25468	0.173091	0.149265	0.134141	0.181414	0.352844	0.148228	0.278739	0.105639	0.185533	0.28676	0.31752	0.13464	0.108003	0.0971906	0.174161	0.123764	0.112034	0.286519	0.0935301	0.154037	0.0771365	0.311	0.276946	0.0929563	0.151555	0.107454	0.345834	0.0941198	0.153617	0.1767	0.0697773	0.197057	0.222876	0.12687	0.112561	0.191631	0.270572	0.159805	0.132483	0.0894782	0.0877124	0.0646581	0.123493	0.0788322	0.130417	0.131225	0.168854	0.106692
0.902	0.224317	0.147567	0.132262	0.117632	0.156423	0.305517	0.130236	0.239679	0.093411	0.159438	0.256008	0.275883	0.116808	0.0959661	0.088305	0.150709	0.107928	0.0984781	0.245766	0.0854325	0.134669	0.0727305	0.274847	0.237909	0.0821794	0.131903	0.0954184	0.297407	0.0835947	0.132183	0.151606	0.0642876	0.169555	0.1895	0.112782	0.0988756	0.164882	0.232131	0.141296	0.116788	0.0783078	0.0769721	0.0549872	0.103737	0.0674246	0.114105	0.115921	0.139917	0.0910744
0.904	0.192551	0.127314	0.116646	0.104484	0.136902	0.258702	0.112773	0.206132	0.0836916	0.137082	0.220139	0.234712	0.101869	0.0841965	0.0812061	0.130676	0.0951051	0.0874311	0.212122	0.0793406	0.119173	0.070334	0.23445	0.203814	0.0731829	0.114659	0.086114	0.252882	0.0746248	0.114479	0.131975	0.0603211	0.146413	0.160964	0.101978	0.0877531	0.142301	0.199588	0.124706	0.104214	0.0710833	0.0698811	0.0477044	0.0899676	0.0579644	0.100358	0.102275	0.118524	0.079217
0.906	0.163902	0.110263	0.103064	0.0936751	0.118752	0.21966	0.0952243	0.178136	0.0760196	0.117737	0.185811	0.199192	0.0887598	0.0734495	0.0748421	0.113337	0.0838982	0.0776525	0.18393	0.0745119	0.10619	0.0679806	0.197902	0.173884	0.0663747	0.100175	0.0773907	0.215406	0.066856	0.099846	0.115681	0.0574515	0.127387	0.136461	0.0920794	0.0789368	0.12252	0.172123	0.10974	0.093811	0.064274	0.0627415	0.0420836	0.0781675	0.0496896	0.0884759	0.0906733	0.100891	0.0655174
0.908	0.139973	0.0943345	0.0913273	0.083398	0.0995255	0.187611	0.0805566	0.151784	0.0693495	0.0998942	0.155735	0.169012	0.0768976	0.0654714	0.0691188	0.0977926	0.0740075	0.068972	0.156443	0.0704174	0.0945612	0.0637758	0.167654	0.146591	0.0612238	0.0874856	0.0685341	0.182386	0.0606715	0.0871712	0.0995142	0.0547624	0.109731	0.114984	0.0823125	0.0718855	0.10442	0.147108	0.0958734	0.0850356	0.056827	0.0555173	0.0388597	0.0671791	0.0433942	0.0775495	0.0793531	0.0832679	0.0533217
0.91	0.119535	0.0811394	0.0809791	0.0741224	0.0824231	0.1583	0.0706596	0.126274	0.0636084	0.0845099	0.130781	0.142409	0.0672639	0.0602335	0.0649281	0.0858549	0.0665134	0.0616373	0.129597	0.0674892	0.0848048	0.0601943	0.141859	0.122717	0.0568489	0.0784435	0.0613068	0.151244	0.0562528	0.0764335	0.0861528	0.0527071	0.092996	0.0969658	0.0742596	0.0665332	0.0890102	0.124505	0.0840157	0.0783963	0.0478603	0.0474859	0.0376961	0.0548872	0.0394755	0.0655928	0.0664006	0.0674528	0.0448327
0.912	0.102048	0.0719412	0.0719853	0.0670771	0.0703941	0.131173	0.0643785	0.1051	0.059434	0.073401	0.109953	0.118788	0.0605773	0.0566506	0.0620693	0.0779615	0.0614783	0.0567013	0.107437	0.0648445	0.077256	0.0578124	0.11935	0.103689	0.0533621	0.0720759	0.0567151	0.123343	0.0529837	0.0683495	0.0766137	0.0506691	0.0793876	0.0837421	0.0692543	0.0627974	0.0780457	0.10663	0.0748457	0.0741191	0.0411192	0.0415806	0.0372061	0.0443207	0.0370608	0.0549394	0.0561987	0.0570294	0.0406586
0.914	0.0882566	0.0656287	0.0647518	0.0625269	0.0635811	0.108658	0.0600219	0.0904228	0.0565706	0.0657144	0.0926886	0.099748	0.0561866	0.0545112	0.0597545	0.0727748	0.0580516	0.0531254	0.0923617	0.0631061	0.0716484	0.056474	0.0996209	0.090729	0.0509882	0.0678735	0.0537047	0.101868	0.0506395	0.0631861	0.0709297	0.0492411	0.0700367	0.0753274	0.0662086	0.0601988	0.0708323	0.0943535	0.0680165	0.0709689	0.0388859	0.039301	0.0368095	0.0390023	0.0356931	0.0485863	0.0508118	0.0518458	0.0395499
0.916	0.0784626	0.0616178	0.0599359	0.0599388	0.0596577	0.0937229	0.0571762	0.0810118	0.0547387	0.060947	0.0802811	0.0868507	0.0534616	0.0530063	0.0578691	0.069195	0.055588	0.0506264	0.0830283	0.0620802	0.0677916	0.0566612	0.0857325	0.0824253	0.0494514	0.0644029	0.0517609	0.0882508	0.0492346	0.0599604	0.0670444	0.0486491	0.0641383	0.0696745	0.0640192	0.0583919	0.0659538	0.0862123	0.0633405	0.0684407	0.0383212	0.0384956	0.0367079	0.0365264	0.0351771	0.0451448	0.0472121	0.0492734	0.0391235
0.918	0.0723633	0.0592595	0.0568165	0.0586387	0.0569075	0.0840496	0.0555662	0.0746434	0.0535398	0.0580058	0.0716621	0.0789855	0.0520315	0.0521612	0.0570065	0.0669104	0.0541567	0.0497148	0.0768412	0.0614895	0.0651827	0.0572673	0.0772923	0.0766661	0.0492035	0.0621935	0.0509176	0.0798811	0.0486359	0.0579791	0.064832	0.0487579	0.0604799	0.0659742	0.0627955	0.0576718	0.06294	0.0807642	0.0607218	0.0668174	0.0380963	0.0383382	0.0369682	0.0346795	0.0352528	0.0425595	0.0443679	0.0478894	0.0385072
0.92	0.0688537	0.0582664	0.0548607	0.058456	0.0551547	0.077951	0.054782	0.0701423	0.0532127	0.0560477	0.0660231	0.0738394	0.0517547	0.0522239	0.0576793	0.0657485	0.0539897	0.0497585	0.0724128	0.0623472	0.0636742	0.058429	0.0719554	0.0724911	0.0504821	0.0614244	0.0508422	0.0743039	0.0491566	0.0574426	0.0634747	0.0497236	0.0585962	0.0640168	0.0625544	0.0582023	0.0615047	0.077035	0.0595998	0.0659874	0.0385575	0.0394752	0.0384291	0.0337018	0.0363574	0.0407555	0.0429331	0.0476163	0.0385084
0.922	0.0668973	0.0581514	0.0553282	0.0586665	0.0554006	0.0739108	0.0548255	0.0671385	0.0540676	0.0553809	0.0629334	0.0701081	0.0520684	0.053067	0.0592705	0.0652277	0.0546334	0.0507453	0.0691061	0.064691	0.0630419	0.0607776	0.0685195	0.0695317	0.0524686	0.061431	0.0510307	0.0704735	0.0511197	0.0579601	0.0623867	0.0520332	0.0578024	0.0628541	0.0626857	0.0591037	0.0610119	0.074152	0.0590908	0.0660925	0.0406404	0.041308	0.0414328	0.0341183	0.0381873	0.0399956	0.0421345	0.0483785	0.0403069
0.924	0.0650557	0.058018	0.0555616	0.0592476	0.0547195	0.0711288	0.0558375	0.0652831	0.055301	0.0553407	0.0613865	0.067077	0.0529302	0.0549551	0.0612759	0.0644827	0.0550307	0.0523536	0.0666845	0.0671367	0.0625628	0.0643539	0.0656472	0.0673533	0.0557768	0.0612652	0.0521568	0.0672783	0.054415	0.0593003	0.061611	0.0552637	0.0574662	0.0624767	0.0636812	0.0607183	0.0611698	0.0724269	0.0593464	0.0670282	0.0431965	0.0442211	0.0446438	0.0347612	0.040957	0.040034	0.0420378	0.0500923	0.0414433
0.926	0.0659002	0.0598834	0.0573838	0.061455	0.0558891	0.068758	0.0582102	0.0654623	0.0571892	0.0568561	0.0601792	0.0654353	0.0557366	0.0580764	0.0640232	0.0663823	0.0565103	0.0572283	0.0659352	0.0712862	0.0630433	0.072687	0.0644949	0.0663147	0.0604863	0.0627377	0.0550765	0.0659223	0.0570706	0.062954	0.0630371	0.0610872	0.0592951	0.0651727	0.0670435	0.0644999	0.0633793	0.07315	0.0617734	0.0691556	0.0495384	0.050453	0.0481263	0.0372998	0.0447053	0.0416568	0.0443748	0.0531568	0.0449317
0.928	0.0688589	0.0605336	0.062191	0.0615809	0.0600797	0.0692016	0.0577543	0.0652343	0.0582579	0.0607807	0.062061	0.0658821	0.0571165	0.0556573	0.064375	0.0649517	0.0569707	0.0557583	0.0667443	0.070923	0.0626709	0.0751823	0.0670863	0.0685831	0.06004	0.0616876	0.0549715	0.0676038	0.0555847	0.0643446	0.0637373	0.0587717	0.0599597	0.0629227	0.0686726	0.065488	0.0635175	0.0721655	0.0616474	0.0699749	0.0527931	0.0514913	0.0499567	0.0408837	0.0460319	0.0432131	0.0452284	0.0548585	0.0471609
0.93	0.0628767	0.056597	0.0595306	0.0587033	0.0563122	0.066735	0.0542772	0.061764	0.0566888	0.0573977	0.0606593	0.0638429	0.0547115	0.0535157	0.0622938	0.0611822	0.0547546	0.0518959	0.0648616	0.0668825	0.0602498	0.0677889	0.0624397	0.0645956	0.0563557	0.0579516	0.0520963	0.0628885	0.0531561	0.0610619	0.0597468	0.055371	0.0564599	0.0582408	0.0656155	0.0622946	0.0600369	0.0674903	0.0580803	0.0673985	0.0491637	0.0484533	0.0494998	0.0376166	0.0453985	0.0423904	0.043068	0.0533661	0.0450976
0.932	0.0592983	0.0554321	0.0553709	0.057556	0.0533993	0.0624968	0.0530021	0.0585371	0.0552154	0.0544045	0.0556699	0.0598485	0.0530991	0.0531523	0.061743	0.0599766	0.0535636	0.0514849	0.0611263	0.0664391	0.0585042	0.0663453	0.0577057	0.061029	0.0558686	0.0576039	0.0514336	0.0584282	0.0533422	0.059094	0.0584572	0.0554108	0.0537481	0.057564	0.0633472	0.0602497	0.0581899	0.0641328	0.0565078	0.0653393	0.0485797	0.0487749	0.0500605	0.0367936	0.0465216	0.0409001	0.0415278	0.051802	0.0454854
0.934	0.05911	0.0558737	0.0557164	0.0582644	0.0544462	0.0604305	0.0537645	0.0574335	0.0553505	0.0550825	0.0540631	0.0582661	0.0539643	0.0538069	0.0630541	0.05989	0.0539488	0.0528121	0.0600781	0.067963	0.0581238	0.0686979	0.056857	0.0609791	0.0576188	0.0584177	0.0521251	0.0571941	0.0552773	0.0598787	0.0584647	0.057616	0.0537485	0.0588243	0.0642569	0.0600697	0.0588699	0.0634497	0.0568733	0.0655462	0.0509771	0.0512707	0.0521278	0.0372379	0.0498495	0.0400096	0.040981	0.0517321	0.0470725
0.936	0.0603388	0.0584411	0.0576866	0.0611339	0.0554113	0.0596895	0.0568016	0.0580984	0.0565304	0.0565471	0.0541157	0.058022	0.0570236	0.0572934	0.0662229	0.0620798	0.055552	0.0574084	0.0611965	0.0717105	0.0592395	0.074109	0.0574485	0.0615208	0.0628936	0.0610108	0.0547269	0.0576372	0.0604943	0.0631345	0.0600062	0.0633298	0.055858	0.062673	0.0676672	0.0624013	0.0621467	0.0651283	0.0593082	0.0674007	0.0543373	0.055834	0.0551684	0.0396651	0.0551125	0.0400996	0.0414181	0.053628	0.0495572
0.938	0.0663842	0.0649561	0.0630147	0.068428	0.0596156	0.0598395	0.0644265	0.0625514	0.0607271	0.0617405	0.055608	0.0597833	0.0649741	0.0657665	0.0722007	0.0687687	0.060552	0.0703556	0.0649518	0.079986	0.0634405	0.0906054	0.060222	0.0651226	0.0739527	0.0662283	0.0621101	0.0614171	0.0679058	0.0721197	0.0656437	0.075489	0.0632584	0.0727509	0.0768365	0.0705724	0.0700404	0.0715265	0.0671206	0.0724978	0.0630909	0.066155	0.0592692	0.0451096	0.0616937	0.0428384	0.0453129	0.0587565	0.0559059
0.94	0.0789909	0.071756	0.0745036	0.0711295	0.0722927	0.0655297	0.0674675	0.0670411	0.0653351	0.0732849	0.0629606	0.0659093	0.0717012	0.0631552	0.0740324	0.0719243	0.0649897	0.0723429	0.0729388	0.0834765	0.0660424	0.101524	0.0710257	0.0760096	0.0760491	0.0695194	0.0639427	0.0714614	0.0666102	0.0791046	0.0718273	0.0738319	0.0696329	0.0760524	0.0844634	0.0741978	0.0741072	0.0756964	0.0710435	0.0767808	0.0730144	0.070196	0.0601761	0.0539401	0.0620885	0.0460404	0.0478122	0.0621539	0.0615574
0.942	0.0706049	0.0622354	0.0732133	0.0641966	0.0690638	0.0676946	0.0610479	0.0635875	0.0621464	0.0693384	0.0660465	0.0670057	0.067268	0.0555531	0.0677623	0.0633789	0.0611569	0.059581	0.0749567	0.0723282	0.0619151	0.0813445	0.0684172	0.0733165	0.0660842	0.0620221	0.0569732	0.0678302	0.0588201	0.0727362	0.0620752	0.0609004	0.0641097	0.0657836	0.0782613	0.0662032	0.067493	0.0701849	0.063843	0.0718863	0.0585087	0.056227	0.0552643	0.0464264	0.0552181	0.0438258	0.0422221	0.0589079	0.052241
0.944	0.0607616	0.0570078	0.059335	0.0584453	0.0578869	0.0586769	0.0555842	0.0577165	0.0557215	0.0593746	0.0567734	0.0607335	0.0599618	0.0528619	0.0620521	0.0593557	0.055637	0.0552082	0.0695822	0.0667507	0.0570733	0.0714725	0.0572705	0.0642423	0.0602351	0.0581417	0.0527944	0.0594932	0.0557802	0.0642381	0.0573077	0.0571472	0.0562953	0.0627159	0.0690338	0.058914	0.0610034	0.0640499	0.0571817	0.0643341	0.0516427	0.0510931	0.0503935	0.040603	0.0508478	0.0391102	0.0386989	0.054429	0.0463028
0.946	0.0597532	0.0564988	0.0563022	0.0584869	0.0565217	0.055968	0.0552083	0.0566836	0.0539394	0.0574261	0.0513451	0.0574596	0.0587998	0.0528859	0.0609572	0.0584938	0.055025	0.0562211	0.0674435	0.0658095	0.0559081	0.0718816	0.0555276	0.0625952	0.0610942	0.0575129	0.0532798	0.0585432	0.0575237	0.0633177	0.0569066	0.058927	0.0555142	0.0639818	0.0677863	0.0579393	0.0607966	0.0634501	0.0564019	0.0619102	0.0517295	0.0522377	0.0487462	0.0402616	0.0520142	0.0373338	0.0380754	0.0530462	0.0459962
0.948	0.0630995	0.0598207	0.0579017	0.0644364	0.0586127	0.0562112	0.0608598	0.059612	0.0568794	0.059637	0.0521742	0.0584716	0.064101	0.0585729	0.0649868	0.0618573	0.0586714	0.0639623	0.0684985	0.0701248	0.0584394	0.0826074	0.0568672	0.0643866	0.0709071	0.0601513	0.0600671	0.060891	0.066354	0.0685992	0.060127	0.06709	0.0603771	0.0701021	0.0735581	0.0636817	0.0662583	0.0676877	0.0608757	0.0636827	0.0575946	0.0592444	0.0494559	0.0436352	0.0581952	0.0388281	0.0407123	0.0544765	0.0501095
0.95	0.0759821	0.0717994	0.0669372	0.077533	0.0674163	0.0595684	0.0744807	0.0688468	0.0673995	0.0699567	0.0574792	0.0647901	0.0792145	0.0720449	0.0754173	0.0734771	0.0698369	0.0842094	0.0739301	0.083954	0.0667381	0.113612	0.064287	0.0716662	0.0901223	0.0705732	0.074726	0.0684056	0.0798995	0.0844922	0.0720868	0.0847707	0.0742491	0.0868882	0.0902527	0.0784435	0.0795812	0.0794981	0.0735309	0.0726163	0.0733501	0.0765715	0.0528804	0.0534623	0.0675373	0.044686	0.0482038	0.0601939	0.0620603
0.952	0.0966571	0.0827793	0.0859344	0.0836934	0.0887862	0.0714802	0.0810448	0.0774152	0.0775752	0.0884324	0.0716688	0.0770938	0.0915694	0.0720121	0.0803537	0.0794206	0.0789091	0.0899268	0.085252	0.0908865	0.0727245	0.133256	0.0817369	0.0874105	0.0959311	0.0773098	0.0798953	0.0825296	0.0813853	0.0971301	0.0821664	0.0849984	0.0855659	0.0935679	0.103973	0.0860404	0.0875849	0.0877714	0.0808582	0.080813	0.0852138	0.0817219	0.0538068	0.0652002	0.0682241	0.0499507	0.0516523	0.0641555	0.0697504
0.954	0.0873574	0.0725211	0.0848708	0.0750781	0.0852295	0.0741309	0.0733461	0.0734859	0.0736893	0.0845135	0.0776371	0.0802388	0.0858803	0.0623218	0.0726742	0.0699788	0.0736889	0.074188	0.088934	0.0776341	0.0682518	0.109464	0.0796008	0.084778	0.0830611	0.0681043	0.0707567	0.0788904	0.0721175	0.0894182	0.0708174	0.0701397	0.0793731	0.0818051	0.0967389	0.0767458	0.0800059	0.0815261	0.0727842	0.0752646	0.0677433	0.0650128	0.0476457	0.0556833	0.0586012	0.0472012	0.0447715	0.0598933	0.0577225
0.956	0.073893	0.0652855	0.0689672	0.0675328	0.0709003	0.0632551	0.0666566	0.0661056	0.0647352	0.0720786	0.0659305	0.0717627	0.0759835	0.0596622	0.0656601	0.0650778	0.0654376	0.0682537	0.0829449	0.0708354	0.062226	0.0954192	0.0662928	0.0734341	0.0751923	0.0623043	0.0650961	0.068691	0.0686901	0.0783218	0.0642997	0.0664624	0.0698737	0.0777721	0.0846845	0.0683591	0.0720455	0.0736738	0.0647917	0.0658366	0.0588579	0.0585249	0.041342	0.0474293	0.0522253	0.0413473	0.040474	0.0548111	0.0504639
0.958	0.073139	0.0661127	0.064889	0.0695209	0.0682291	0.0600139	0.0679776	0.0664048	0.0636215	0.0702499	0.0597438	0.0674781	0.0758771	0.0627556	0.0670433	0.0647885	0.0654216	0.0723878	0.0806933	0.0721322	0.0621479	0.101181	0.0643955	0.0712677	0.0807948	0.0616919	0.0693244	0.0684257	0.0747242	0.0787831	0.0646335	0.0709547	0.0708241	0.0799699	0.0841151	0.0704098	0.0733147	0.0744774	0.0658793	0.0639991	0.0604782	0.0618222	0.0399558	0.047316	0.0547718	0.0401979	0.0413819	0.0545872	0.0516787
0.96	0.0831025	0.0751961	0.0714715	0.0814978	0.0742297	0.0630972	0.078796	0.0750093	0.0719981	0.0770344	0.063805	0.0718362	0.0873067	0.0741074	0.0774078	0.0726699	0.0749795	0.09106	0.0844658	0.0839781	0.0692713	0.130112	0.0703675	0.0745764	0.0988277	0.0684845	0.0840421	0.0747436	0.0882144	0.0918924	0.0736617	0.0874612	0.0831142	0.0929739	0.0968349	0.0837371	0.0845852	0.0845177	0.0763831	0.0706808	0.0751847	0.0791558	0.0441358	0.055235	0.0653177	0.0458852	0.0491975	0.0592167	0.0623254
0.962	0.106855	0.0886404	0.0915046	0.089831	0.0950625	0.0745599	0.0857933	0.0851478	0.0836605	0.0958369	0.0789858	0.084782	0.100009	0.0752847	0.0848774	0.07994	0.0853969	0.102758	0.0932304	0.0943934	0.0763864	0.158571	0.0874922	0.0885389	0.105521	0.0766494	0.0906619	0.089285	0.0896109	0.106532	0.0880168	0.0920884	0.0961909	0.0999509	0.112582	0.0931267	0.0940001	0.0933374	0.0842373	0.0805108	0.0968511	0.0925077	0.0491795	0.0719766	0.0695875	0.0534945	0.0559434	0.0627154	0.0749578
0.964	0.0983237	0.0751615	0.0949208	0.0777149	0.0946951	0.0812988	0.0739727	0.0784746	0.0787403	0.0918053	0.0879691	0.0885118	0.0913681	0.0591865	0.0745986	0.0652163	0.076985	0.079492	0.0919087	0.0768152	0.0694228	0.126796	0.0885355	0.0871731	0.0864011	0.0636656	0.0758019	0.085705	0.0737616	0.09562	0.0722903	0.0702352	0.0869214	0.0779914	0.103383	0.0802158	0.0830282	0.0828797	0.0732652	0.074727	0.0748619	0.0689725	0.0444911	0.0621361	0.0580959	0.0504041	0.0461375	0.0551223	0.0606773
0.966	0.0715677	0.0589275	0.0702682	0.0616861	0.0669271	0.0618706	0.0597286	0.0617575	0.062799	0.0672703	0.07063	0.0730212	0.0729859	0.0511036	0.0608908	0.0545015	0.0605321	0.0648748	0.0756246	0.0617525	0.0570905	0.0952111	0.0652682	0.0649458	0.0688022	0.0523816	0.0611603	0.0646721	0.0625483	0.0736142	0.0562773	0.0598344	0.0677262	0.0639678	0.0814485	0.0633447	0.0663212	0.0657252	0.058451	0.0594838	0.0534078	0.0531745	0.0351903	0.0441662	0.0465053	0.0403076	0.0368217	0.0444872	0.045638
0.968	0.0630206	0.0552429	0.0581449	0.0565502	0.0581477	0.0504865	0.0559062	0.0541788	0.0556474	0.0590047	0.0557321	0.0594936	0.0662553	0.0501635	0.057299	0.0520766	0.0549787	0.0632297	0.0647742	0.059315	0.0526052	0.0915905	0.0546337	0.0576038	0.0659274	0.0502574	0.0578578	0.0566282	0.0615289	0.0661428	0.0528368	0.059985	0.0610622	0.061988	0.0736219	0.0581112	0.0606114	0.0592673	0.0539043	0.052794	0.0501222	0.0510774	0.0304182	0.0397308	0.0441368	0.0352701	0.0349199	0.0406882	0.0423626
0.97	0.0621092	0.0556466	0.0568666	0.0575885	0.0566494	0.0482591	0.0569445	0.0541326	0.0549636	0.0585946	0.0515123	0.0560402	0.0661768	0.0515433	0.0581031	0.0513831	0.0549794	0.065334	0.0632285	0.0604303	0.052282	0.0948283	0.0525433	0.0561342	0.0693011	0.0491609	0.0599791	0.055699	0.0635999	0.0669071	0.0523483	0.0609228	0.0617615	0.0630012	0.0731383	0.0593187	0.0613513	0.0594438	0.0547166	0.0519121	0.0496782	0.0516271	0.0294897	0.0380097	0.0479368	0.0338701	0.0335619	0.0401157	0.0425087
0.972	0.0682648	0.0587709	0.0607101	0.0597161	0.0610519	0.0503633	0.0575463	0.0568738	0.0569831	0.0632572	0.0532441	0.0577284	0.0676795	0.0502626	0.0584915	0.0527938	0.0563997	0.0688481	0.0647488	0.0619922	0.0527815	0.103068	0.0561082	0.0573547	0.0696287	0.0507524	0.0606245	0.0587321	0.0607252	0.0704506	0.0566144	0.0623601	0.0644122	0.0647622	0.0751091	0.0614734	0.0634504	0.0613476	0.0567295	0.053691	0.0578366	0.0577942	0.0315711	0.0424231	0.0521364	0.0343911	0.0355518	0.0402622	0.0471764
0.974	0.0657742	0.051943	0.0624425	0.0527979	0.063436	0.0542849	0.0496871	0.0532595	0.053282	0.0623414	0.0561265	0.0582001	0.0609436	0.0387937	0.0518806	0.0437367	0.0509377	0.0551987	0.0631619	0.0518905	0.0479925	0.0864488	0.0579849	0.0572692	0.0578226	0.0426033	0.0509559	0.0583571	0.0498915	0.0641625	0.0495189	0.0489876	0.058483	0.0513399	0.0686316	0.0532794	0.0565552	0.0551365	0.0502408	0.049818	0.0503601	0.0482878	0.0314126	0.0416291	0.046622	0.0329968	0.0321417	0.0360469	0.0423802
0.976	0.0471082	0.0389545	0.0476392	0.0415113	0.0454258	0.0438041	0.0389434	0.0423721	0.0425797	0.0448913	0.0475327	0.0490044	0.0472887	0.0318111	0.0420908	0.0342015	0.039353	0.0437162	0.0520877	0.0405234	0.0393756	0.0615062	0.0439919	0.0421228	0.0444952	0.0332294	0.0394326	0.0450188	0.0412154	0.0492893	0.0361858	0.0413283	0.0452611	0.0388727	0.0536301	0.0403086	0.0444693	0.0429714	0.0390883	0.0392814	0.0346738	0.0369979	0.0267052	0.0300309	0.0361891	0.0273333	0.0254266	0.0285524	0.0324431
0.978	0.0392748	0.0357471	0.0374445	0.0380477	0.0363839	0.034073	0.0362772	0.0357896	0.0369368	0.0366639	0.0362032	0.0386813	0.0418962	0.0309132	0.040201	0.0324729	0.034585	0.0432257	0.0411128	0.0388961	0.0364005	0.057166	0.0351544	0.0345967	0.0427892	0.0312041	0.037289	0.0370111	0.0421653	0.0427431	0.0329535	0.0432908	0.0394934	0.0360962	0.0476887	0.0360373	0.0402819	0.0376397	0.0355968	0.0337741	0.0330752	0.0393566	0.0226273	0.0267571	0.0333914	0.0240853	0.0241868	0.0258803	0.0320423
0.98	0.040749	0.0410121	0.0393813	0.0425437	0.0380079	0.0313981	0.0420018	0.0374586	0.0405944	0.0381836	0.0347465	0.0374279	0.0485505	0.0360632	0.0476996	0.0375146	0.0394779	0.0542462	0.0396791	0.0460583	0.0412747	0.0717184	0.0338515	0.0356048	0.0524692	0.0353753	0.0434874	0.0373139	0.0520967	0.04816	0.0380503	0.0543381	0.0446025	0.0422639	0.0558458	0.0403628	0.0455276	0.0408014	0.0400432	0.0365646	0.0451646	0.0495609	0.0224368	0.0325596	0.0405292	0.0271094	0.0293886	0.0292405	0.0404543
0.982	0.0480402	0.0517909	0.0476301	0.0565791	0.0453202	0.0334329	0.0579156	0.0462427	0.051179	0.0464067	0.0401718	0.041844	0.064028	0.0466364	0.0606185	0.0461452	0.0513748	0.0685675	0.0441966	0.0591268	0.0530138	0.0953997	0.0375739	0.0421337	0.0729386	0.0437881	0.0612349	0.0426742	0.0710523	0.0631802	0.047386	0.0683218	0.0568669	0.0546541	0.073369	0.0552213	0.0611946	0.0510594	0.0528636	0.0446285	0.0610991	0.0657822	0.0284171	0.0408073	0.0609322	0.0342014	0.0368019	0.0375578	0.0562744
0.984	0.0682577	0.0784261	0.0676943	0.0871598	0.0612649	0.0390064	0.0900344	0.0694723	0.077082	0.0657158	0.0540975	0.054763	0.0970967	0.0786595	0.0837463	0.0728184	0.0786953	0.11288	0.0559455	0.0872635	0.0777201	0.150018	0.0507272	0.0515274	0.113835	0.0708365	0.0945066	0.0552047	0.104558	0.101213	0.0811357	0.112776	0.0859568	0.0912891	0.11019	0.0869253	0.0945774	0.0755248	0.0818701	0.0662384	0.10698	0.108315	0.0346451	0.0738552	0.0818754	0.0461979	0.0519823	0.0539728	0.0914399
0.986	0.113678	0.0979746	0.102347	0.0886229	0.103783	0.0649306	0.0893725	0.0806699	0.0884886	0.107841	0.0860544	0.0786197	0.105358	0.0808191	0.0873523	0.0727726	0.0857368	0.110716	0.0756343	0.0979651	0.0820271	0.163585	0.084215	0.0869668	0.11513	0.0724893	0.0893052	0.0870794	0.102401	0.112842	0.0763823	0.0918122	0.0958518	0.0858615	0.117646	0.0873887	0.0970272	0.0815575	0.0822864	0.0756751	0.0854219	0.0773725	0.0284949	0.0703932	0.0696563	0.0463862	0.0416582	0.0541995	0.0725442
0.988	0.0712781	0.0528038	0.0711794	0.0552819	0.0637241	0.0622194	0.0531906	0.0578825	0.0612725	0.0737935	0.0779907	0.0713103	0.0680818	0.0416274	0.0609279	0.0395627	0.054883	0.0577913	0.0691821	0.0539794	0.0547771	0.0843317	0.0592976	0.0580287	0.0679896	0.0379098	0.0510129	0.0611062	0.0630833	0.0727258	0.038635	0.0500812	0.0642043	0.0447512	0.075291	0.0529843	0.0611596	0.0551408	0.050069	0.0542098	0.0422301	0.0465409	0.0183469	0.0347834	0.0418312	0.0308852	0.0252089	0.0352138	0.0399544
0.99	0.042923	0.0388749	0.0409107	0.0388312	0.0376449	0.0360781	0.0370236	0.0373171	0.0383103	0.0421014	0.0423955	0.0417108	0.0427727	0.0307964	0.0461784	0.0317449	0.0344891	0.0469495	0.0449124	0.0404728	0.0383883	0.0592993	0.0359744	0.0340409	0.0456376	0.0300773	0.0372228	0.0368924	0.0465142	0.0460254	0.0306696	0.043218	0.0414057	0.0355112	0.0490218	0.0371231	0.0437722	0.0375854	0.0358482	0.036905	0.0373556	0.0432868	0.0148921	0.029363	0.0316171	0.0216806	0.0206626	0.026017	0.0339828
0.992	0.0407349	0.0404085	0.0387627	0.0403364	0.0361703	0.030482	0.0393104	0.0353096	0.037271	0.0382878	0.0320551	0.0331894	0.0433883	0.033161	0.0492321	0.0338378	0.0353336	0.0521656	0.0379478	0.0439084	0.0389956	0.065518	0.0318129	0.0318547	0.0496558	0.032434	0.0405581	0.0349116	0.0499027	0.0465155	0.0333634	0.0476651	0.0409772	0.0395041	0.0513567	0.0390214	0.0467179	0.0372808	0.0374594	0.0354069	0.0471183	0.0461773	0.0158791	0.0316194	0.0356422	0.0222853	0.0235943	0.0265704	0.0378369
0.994	0.0479735	0.0504806	0.0471899	0.0580251	0.0437566	0.0318306	0.0585194	0.0456253	0.0494354	0.0448642	0.0368226	0.0367543	0.0612081	0.0471064	0.0625116	0.0444188	0.0494764	0.0683735	0.0411125	0.0582892	0.0517128	0.0941287	0.0352308	0.0381512	0.0739156	0.04335	0.0624436	0.0411983	0.0702988	0.0641688	0.0469204	0.0674181	0.0547777	0.0561473	0.0724312	0.0577422	0.0657139	0.0495565	0.0535654	0.0450276	0.0656641	0.0684361	0.0239168	0.0410204	0.0551858	0.0308937	0.0348454	0.0360656	0.0569285
0.996	0.0751637	0.0831723	0.0736434	0.0892459	0.0661215	0.0396776	0.0898188	0.0719656	0.0784597	0.0706911	0.0555249	0.0536742	0.0969228	0.0818768	0.0853135	0.0741978	0.0790926	0.117861	0.0562017	0.09101	0.0771853	0.157884	0.0534968	0.0543884	0.114779	0.0735521	0.0936287	0.0591628	0.103783	0.105435	0.0847508	0.113152	0.0877685	0.0951902	0.112279	0.0888642	0.0982995	0.0759641	0.0823752	0.0702828	0.110414	0.10517	0.0284845	0.0779886	0.069331	0.044087	0.0492828	0.0525626	0.0896193
0.998	0.11262	0.0870737	0.102289	0.0833104	0.102759	0.0675741	0.080285	0.0777234	0.0830899	0.108334	0.0863309	0.0755189	0.0960643	0.0690551	0.0805357	0.0627184	0.0784424	0.0937531	0.0751734	0.0858805	0.0750911	0.14575	0.0843092	0.0859824	0.104037	0.0622368	0.0797552	0.0864166	0.0940125	0.107218	0.0651211	0.0763425	0.0914943	0.0751073	0.10958	0.0806647	0.0913001	0.0763469	0.0749595	0.0746792	0.0705	0.0608197	0.0198138	0.0586621	0.0512209	0.0406814	0.0332456	0.0475255	0.0574927
1	0.0639933	0.0418839	0.0653007	0.0479382	0.0562253	0.0563877	0.042965	0.0505334	0.0512316	0.065465	0.0694481	0.0627912	0.055154	0.0333453	0.0501166	0.0330646	0.0441161	0.0463568	0.0650001	0.0430926	0.0452263	0.0685824	0.0527154	0.0495802	0.0546537	0.0311698	0.0420979	0.0541602	0.0534043	0.0614811	0.0319716	0.0400827	0.0566493	0.038111	0.0629681	0.0450757	0.0526267	0.0474163	0.0416188	0.0491603	0.0332618	0.0328867	0.0111838	0.0265183	0.0269422	0.0238638	0.0181005	0.026759	0.0277096
1.002	0.0424662	0.0305064	0.0409571	0.0343294	0.0362171	0.0337281	0.0302292	0.0322148	0.031103	0.0381849	0.0364751	0.0346493	0.0344282	0.0258604	0.0365151	0.0266085	0.026947	0.0375829	0.041921	0.0323526	0.0309187	0.0497842	0.0329304	0.0306697	0.0380708	0.0246002	0.031773	0.0357369	0.0391736	0.0386835	0.0250894	0.03426	0.0371954	0.031067	0.0405949	0.0329445	0.0376781	0.0327749	0.031019	0.0334378	0.0272762	0.0275601	0.00998857	0.0202913	0.0207253	0.0159682	0.0147041	0.0183646	0.0211582
1.004	0.0414108	0.032081	0.0411657	0.0363268	0.035237	0.0289922	0.0328262	0.0316147	0.0303284	0.0350555	0.0286851	0.0279876	0.0352143	0.0306091	0.0375036	0.0298962	0.0273307	0.0432777	0.0360434	0.0361721	0.0305895	0.0597884	0.0307849	0.0301549	0.042513	0.0274271	0.0346776	0.0351385	0.0403314	0.0409137	0.0293693	0.0409695	0.037847	0.0375492	0.0426708	0.0365358	0.0405668	0.0341346	0.0353672	0.0325347	0.0346018	0.0332117	0.0127977	0.0217609	0.0227484	0.0165507	0.0174034	0.0188998	0.0248248
1.006	0.0496921	0.0352492	0.0501107	0.0366699	0.0438202	0.032352	0.0325774	0.0337416	0.032542	0.0416094	0.03365	0.0308988	0.0368964	0.0290097	0.0362317	0.0305212	0.0287531	0.0412997	0.0381434	0.038105	0.0303348	0.0654558	0.0395576	0.03819	0.0416386	0.0293401	0.0332363	0.0416387	0.0367408	0.0443818	0.032503	0.0365263	0.0395095	0.0370616	0.0455908	0.0369185	0.0414681	0.0351492	0.0363193	0.0343975	0.0355116	0.0300581	0.0129497	0.0248004	0.0205571	0.0174251	0.016988	0.0189013	0.0245842
1.008	0.0365707	0.0242223	0.0409882	0.0290156	0.0339024	0.0310391	0.0242862	0.0284421	0.0271702	0.0339	0.0324634	0.0288575	0.0292331	0.0191785	0.0273608	0.020997	0.0228351	0.0272173	0.0348884	0.0255605	0.024285	0.0422492	0.0325493	0.030769	0.0296067	0.0206833	0.0246464	0.0331971	0.0268356	0.0351736	0.0216172	0.0230488	0.0315698	0.0243641	0.0360314	0.0276672	0.0319756	0.0280522	0.027212	0.0294058	0.019636	0.0164339	0.00895847	0.0149685	0.0137068	0.0134841	0.0112468	0.0139424	0.0139617
1.01	0.0263604	0.0184134	0.0277188	0.0225555	0.0232537	0.0228453	0.0191472	0.0216689	0.0199198	0.0244006	0.0223838	0.0212332	0.0217113	0.0158847	0.0203641	0.0172576	0.0170283	0.0217596	0.0267625	0.0195584	0.0190004	0.0304888	0.0227703	0.0216471	0.022068	0.016636	0.0198313	0.0238243	0.0214585	0.0251659	0.0167772	0.0191203	0.0239492	0.0196232	0.0262376	0.0210486	0.0241495	0.0216103	0.0208456	0.0227825	0.0140101	0.0119198	0.00664085	0.0102292	0.0101912	0.00951605	0.0088861	0.00990124	0.0101122
1.012	0.0247693	0.016898	0.0246172	0.0205932	0.0216372	0.020312	0.0186331	0.019218	0.0174471	0.0217607	0.017673	0.0179086	0.0200134	0.0155872	0.0182711	0.0163759	0.015707	0.0206681	0.0231636	0.0180053	0.017691	0.0282392	0.019604	0.0191377	0.0212268	0.0155565	0.019206	0.0221008	0.0205785	0.0223937	0.0159521	0.0189342	0.0219121	0.0188216	0.0236925	0.019476	0.0221401	0.0198668	0.0192638	0.019713	0.0127214	0.012185	0.00643723	0.00936147	0.0102502	0.00856824	0.00859603	0.00900909	0.0100078
1.014	0.0253831	0.0182039	0.0251215	0.0225544	0.0228086	0.0192024	0.0217993	0.0199247	0.0181168	0.021351	0.0175951	0.017834	0.0223054	0.018484	0.0197187	0.0181896	0.0169895	0.0238745	0.0224371	0.0197531	0.0189133	0.0330569	0.0195019	0.0201607	0.0261008	0.0163008	0.0224824	0.0228476	0.0244134	0.0241606	0.0175119	0.0236185	0.0230567	0.0217066	0.0253731	0.0220752	0.024098	0.0213969	0.0216354	0.0196178	0.0152703	0.0166548	0.00846552	0.010578	0.0136175	0.00967002	0.0104528	0.0104853	0.0127398
1.016	0.0308454	0.0248434	0.0303994	0.0286084	0.0267988	0.0200586	0.0288086	0.0251065	0.0230995	0.0260063	0.0207756	0.0209882	0.0299038	0.026083	0.0250697	0.0253534	0.0220274	0.0349222	0.025467	0.0276264	0.0233664	0.0505373	0.0238555	0.0241477	0.0359163	0.0220984	0.029011	0.0266849	0.031192	0.0326811	0.0252708	0.0359173	0.0301579	0.0311502	0.0331963	0.0297146	0.0310803	0.0277834	0.0295796	0.0244383	0.0269141	0.0281186	0.0123285	0.0176711	0.0185635	0.0135293	0.0156624	0.0150496	0.020772
1.018	0.040699	0.0283426	0.0403219	0.0282781	0.0372345	0.0265809	0.0281162	0.0275939	0.0258724	0.0352671	0.0290607	0.0264347	0.0318225	0.0227587	0.0253047	0.024928	0.0235067	0.0319365	0.0307351	0.0287195	0.0242669	0.0523729	0.0342745	0.0318701	0.0344119	0.0225457	0.0273657	0.0342811	0.0289662	0.0356527	0.0260023	0.0293982	0.0327553	0.0289155	0.0356241	0.0296015	0.0316907	0.0292696	0.0297866	0.0261299	0.0265167	0.0232232	0.0116868	0.0207122	0.0169547	0.0150313	0.0147126	0.0160153	0.0198108
1.02	0.0273594	0.0182016	0.0298163	0.020101	0.0256485	0.0240201	0.0195281	0.0219855	0.0204649	0.0260638	0.0264678	0.02423	0.0230793	0.0143722	0.0182557	0.0163535	0.0173671	0.019883	0.0275394	0.0173656	0.0187908	0.0301957	0.0250563	0.022854	0.022424	0.0149201	0.0189525	0.0255477	0.0200914	0.0261339	0.0161061	0.0178007	0.0243869	0.0183489	0.0262022	0.02018	0.0232453	0.0215491	0.0204869	0.0194543	0.0135935	0.0122542	0.00724808	0.0114676	0.0107361	0.0112671	0.00950029	0.0113357	0.0108448
1.022	0.0189429	0.0136843	0.0185693	0.0153337	0.0171125	0.0166172	0.0148723	0.0164084	0.014841	0.017737	0.0167992	0.0171436	0.0164897	0.0112738	0.0135491	0.013459	0.0125033	0.015423	0.0193679	0.0131385	0.0144246	0.0208117	0.0166066	0.0157239	0.0161104	0.0120854	0.0148787	0.0179336	0.0158598	0.0184577	0.01273	0.0141932	0.0172761	0.0144901	0.0187042	0.0146947	0.0175394	0.0156	0.0152091	0.0136087	0.00942513	0.00883238	0.00503905	0.00774702	0.00757102	0.00772326	0.00729463	0.00780747	0.00793395
1.024	0.0165556	0.012145	0.0151493	0.0139432	0.0150278	0.0141302	0.0136899	0.0143827	0.0131977	0.015029	0.0133643	0.0142694	0.014838	0.0102805	0.0121433	0.0123729	0.011289	0.0140794	0.0158537	0.0116965	0.0127965	0.0177308	0.0144967	0.0137031	0.0146106	0.0113641	0.0134043	0.0155095	0.0148334	0.0162025	0.011317	0.0132254	0.0149767	0.0130863	0.016605	0.0131131	0.0155426	0.0135613	0.0135203	0.011823	0.0086071	0.008182	0.004357	0.00683142	0.00657637	0.00637304	0.00691753	0.0065292	0.00694579
1.026	0.015482	0.0118337	0.0141024	0.0136193	0.0140117	0.0135009	0.0136445	0.0135361	0.0128828	0.0143185	0.0121408	0.0134395	0.0143668	0.0102629	0.0118079	0.0120552	0.0113962	0.013963	0.014542	0.0114079	0.0124197	0.0173095	0.0137002	0.0125679	0.0147923	0.0112116	0.013119	0.0147924	0.0148488	0.0158187	0.0111055	0.013488	0.0141411	0.0125623	0.0163204	0.0127333	0.0151611	0.0128719	0.013122	0.0111807	0.00906918	0.00878891	0.00429838	0.00654363	0.00670904	0.0059404	0.0067673	0.00615798	0.00758352
1.028	0.0155707	0.0120889	0.0142343	0.01415	0.0142925	0.0130938	0.0144539	0.0136348	0.0132824	0.0148221	0.012095	0.0134843	0.0148224	0.0108655	0.012337	0.0121246	0.0124541	0.0148269	0.0139271	0.0121509	0.0127959	0.0185685	0.0134263	0.0127629	0.0158798	0.011434	0.0139281	0.014341	0.0156819	0.0164075	0.0119936	0.0149234	0.0140511	0.0129191	0.0171768	0.0132323	0.0157425	0.013154	0.0137606	0.0111829	0.0100531	0.0105083	0.00480279	0.00719343	0.00798702	0.00619692	0.00693914	0.00650398	0.00854327
1.03	0.0164777	0.0131601	0.0150282	0.0159373	0.0160474	0.0128385	0.0164777	0.0147862	0.0146962	0.0160142	0.0126923	0.0142452	0.0164863	0.0124299	0.0138653	0.0132263	0.014229	0.0167259	0.0141165	0.0138664	0.014047	0.0218347	0.0137122	0.013727	0.0188745	0.0124003	0.0161848	0.01463	0.0179614	0.0181833	0.0136475	0.0172412	0.0152803	0.0142078	0.0191906	0.0148952	0.0174193	0.0143964	0.0155009	0.0121993	0.0133214	0.0145391	0.00572264	0.00916248	0.0102538	0.00718242	0.00815795	0.00779913	0.0116446
1.032	0.0192378	0.0164782	0.0173704	0.020222	0.0185751	0.0135472	0.0209884	0.0173013	0.0179362	0.019314	0.0148012	0.0162156	0.02092	0.0162143	0.0170075	0.016105	0.0178051	0.0216097	0.0156856	0.0172454	0.0172075	0.028433	0.0154168	0.0156204	0.0253475	0.0157136	0.0214462	0.0162889	0.023376	0.0226296	0.0172864	0.022916	0.0190535	0.0178093	0.0239001	0.0191144	0.021416	0.0176786	0.0192901	0.0149131	0.0197978	0.0209985	0.00751142	0.0136813	0.0147392	0.00925829	0.0105055	0.0104878	0.0173235
1.034	0.0261075	0.0232466	0.0240712	0.0305389	0.0248107	0.0159525	0.033146	0.0237954	0.0255315	0.0256103	0.0196355	0.020644	0.0327006	0.0247061	0.0253023	0.0229661	0.0267135	0.0325792	0.0195911	0.0253994	0.0252909	0.0447071	0.019898	0.0203637	0.0407689	0.0221027	0.0351593	0.0206019	0.0380241	0.0332725	0.0250609	0.0362504	0.0283159	0.0274701	0.0355323	0.0309409	0.0318661	0.0259619	0.0288995	0.02108	0.0290817	0.0334435	0.0126249	0.0196649	0.0276215	0.0145263	0.0169243	0.0170608	0.029052
1.036	0.0454305	0.0448031	0.0449878	0.0596485	0.0411756	0.0223249	0.0663321	0.0442248	0.0484269	0.0450784	0.0337837	0.0333649	0.0654913	0.0520348	0.0497474	0.0459529	0.0523204	0.071813	0.0318411	0.0519715	0.0495315	0.0957081	0.0321596	0.0324109	0.0832742	0.0428313	0.0710034	0.0347424	0.0752735	0.0660726	0.0512417	0.0788218	0.0561364	0.059024	0.0706034	0.0627531	0.0629863	0.0495835	0.057954	0.0404304	0.068415	0.0770488	0.0231205	0.0448879	0.050525	0.0285862	0.0351154	0.035287	0.0636038
1.038	0.0953529	0.0858895	0.0856808	0.0754261	0.0868869	0.0463987	0.0821572	0.0658558	0.0730402	0.0903823	0.0689081	0.0608741	0.0925795	0.0769379	0.0681063	0.0671931	0.073938	0.108881	0.0563894	0.0855256	0.0683347	0.150947	0.066707	0.0690729	0.105667	0.0659206	0.0828623	0.0693962	0.0909726	0.0959563	0.0743055	0.0927512	0.0820496	0.0806567	0.0999693	0.0777674	0.0822503	0.0680694	0.0725633	0.0599297	0.0934669	0.0833063	0.0235192	0.0736077	0.052101	0.0390002	0.03948	0.0465869	0.0757198
1.04	0.0665445	0.0517768	0.0685767	0.0503778	0.0617874	0.0531123	0.0537559	0.0531249	0.0581993	0.0693022	0.0718966	0.0617599	0.0688918	0.039676	0.0498748	0.0340833	0.0545794	0.0542195	0.0566116	0.0490962	0.0501416	0.0847523	0.0532309	0.0536818	0.0688061	0.0321094	0.0505522	0.0545925	0.0577752	0.0714812	0.0345356	0.03998	0.0626037	0.0382645	0.0736031	0.0502554	0.0563419	0.0501687	0.0473885	0.0468586	0.0404129	0.0366439	0.0133699	0.0345193	0.0300755	0.0290709	0.020285	0.0323669	0.0345463
1.042	0.0312842	0.0261941	0.0315906	0.0271968	0.0278746	0.0252743	0.0294856	0.0281548	0.0299007	0.0310606	0.0367735	0.0340738	0.0352812	0.0228768	0.0267867	0.0203901	0.0273971	0.0316119	0.032196	0.0256921	0.0267277	0.0437335	0.0246211	0.024652	0.0356066	0.0188608	0.0289698	0.0256823	0.0308828	0.035525	0.020422	0.0255387	0.0317805	0.0227017	0.0375149	0.0269455	0.0301423	0.0267349	0.0260719	0.024506	0.0261897	0.0251503	0.00887791	0.0196567	0.0179838	0.0157196	0.0128803	0.0171947	0.0207859
1.044	0.0252816	0.0224984	0.0236564	0.0242661	0.0221792	0.0175349	0.0271639	0.0220181	0.023582	0.0242339	0.022379	0.022155	0.0291193	0.0214891	0.0227361	0.0193025	0.0227488	0.0294948	0.0212219	0.0229119	0.0225558	0.0390392	0.0192006	0.0193883	0.0326851	0.0182814	0.0279014	0.0200666	0.0285391	0.0294581	0.019785	0.026734	0.0254229	0.021879	0.03118	0.0247738	0.0269499	0.0226311	0.0235779	0.0195143	0.0236947	0.0245696	0.00916732	0.0175621	0.0187053	0.0127661	0.0128869	0.0144466	0.0208801
1.046	0.0292453	0.0275761	0.0280148	0.0336418	0.0257458	0.017448	0.0389505	0.0268238	0.0289011	0.0286308	0.0230391	0.0234722	0.0388063	0.028925	0.0299394	0.02552	0.0302723	0.0391907	0.0220194	0.0303083	0.0294962	0.0528548	0.0216329	0.0218123	0.0474219	0.0237351	0.0414471	0.0227838	0.0421014	0.0376756	0.0273387	0.0397971	0.0324566	0.0310593	0.0406237	0.035807	0.0365565	0.0294644	0.0322766	0.0240412	0.0326457	0.0377342	0.0141109	0.0223651	0.0313834	0.0169425	0.019169	0.0197843	0.0328974
1.048	0.0517573	0.0518409	0.0516511	0.0637093	0.0446167	0.0239945	0.0719371	0.0482113	0.0530606	0.0505499	0.0381119	0.036929	0.0726377	0.0587837	0.0549046	0.050786	0.0571752	0.0828342	0.0348969	0.0591238	0.0545173	0.108103	0.0352711	0.035605	0.0900395	0.0475705	0.0769382	0.0381882	0.080088	0.0723783	0.0571596	0.0851233	0.0618751	0.0659691	0.0774357	0.0674028	0.0684534	0.0539665	0.0616268	0.0449413	0.0764668	0.0829037	0.0235656	0.0515998	0.0519204	0.0311364	0.037646	0.0381416	0.0690955
1.05	0.0982519	0.0861775	0.0882105	0.0734056	0.0887438	0.0496978	0.0792162	0.0655332	0.0731586	0.0928488	0.072817	0.0628118	0.0921045	0.0726531	0.0671024	0.0639763	0.0722784	0.103119	0.0576071	0.0836347	0.0678617	0.146133	0.0690443	0.072286	0.1012	0.0628561	0.0800167	0.0714354	0.0898465	0.0950416	0.0703146	0.0840832	0.0819022	0.0763047	0.0992541	0.0747776	0.0804359	0.067074	0.0692914	0.0596131	0.0841612	0.0726361	0.0216115	0.0689699	0.0476121	0.0381998	0.0362921	0.0452308	0.0674757
1.052	0.0582137	0.0439764	0.0607153	0.0436793	0.0521366	0.047912	0.0451219	0.0474596	0.0524271	0.0607083	0.0665928	0.0577532	0.0606209	0.0324267	0.0433596	0.0291688	0.0462364	0.045092	0.0527334	0.0408631	0.0448128	0.0701842	0.046595	0.046601	0.0569009	0.0276189	0.0422053	0.0476192	0.051934	0.0626474	0.0292331	0.0326366	0.0556924	0.0330313	0.0650369	0.0423957	0.0488811	0.0440533	0.0392206	0.0409725	0.0298522	0.0264367	0.0107685	0.0273236	0.0232551	0.0249583	0.0165937	0.0272971	0.0257368
1.054	0.0262472	0.0206329	0.0267949	0.0216167	0.022177	0.02131	0.0218176	0.0227417	0.023833	0.0259301	0.0307349	0.0281229	0.027306	0.0167205	0.020829	0.015879	0.0197651	0.0239599	0.0274648	0.019146	0.0218811	0.0319355	0.0204213	0.0205719	0.0251343	0.0149104	0.0211139	0.0213356	0.0249079	0.0275165	0.0157395	0.0177823	0.025436	0.0177868	0.0294403	0.0201685	0.0238065	0.0210308	0.0189344	0.0191266	0.0135346	0.0123473	0.00631387	0.0125707	0.0107609	0.0115254	0.00855935	0.012083	0.0113025
1.056	0.0178287	0.014266	0.016648	0.0152669	0.0148799	0.0136881	0.0149396	0.0146391	0.0148838	0.0166701	0.0174084	0.0159343	0.0173535	0.0119604	0.0139499	0.0118617	0.0126808	0.017081	0.0164087	0.0131309	0.0148382	0.0209354	0.0139831	0.0142848	0.0161974	0.0112344	0.0153527	0.014335	0.0167934	0.0177312	0.0118446	0.0127054	0.0164175	0.0131084	0.0190085	0.0137932	0.0167649	0.0139979	0.013095	0.0124807	0.00859126	0.00788395	0.00493482	0.00743708	0.00697497	0.00694799	0.00605762	0.00713624	0.0069506
1.058	0.0143885	0.0118002	0.0130289	0.0123736	0.0122036	0.0107087	0.0122947	0.0117398	0.0118855	0.0136136	0.0132145	0.0125088	0.0139895	0.00988881	0.0113355	0.0104735	0.0103058	0.0143461	0.0129265	0.0108984	0.0122104	0.0167651	0.0114722	0.0116393	0.0129159	0.0095979	0.0130534	0.0116611	0.0136041	0.0140539	0.0100208	0.0108755	0.0131184	0.0111233	0.0151683	0.0112512	0.013978	0.0113756	0.0110222	0.010153	0.00674319	0.00610808	0.00431976	0.00555839	0.00543919	0.00529884	0.00511461	0.00515064	0.00540494
1.06	0.0129174	0.010333	0.0125453	0.0109352	0.0108809	0.00972133	0.0111892	0.0105114	0.0107908	0.0119889	0.011823	0.0111669	0.0124705	0.00897585	0.0101233	0.00967975	0.00925127	0.0126171	0.0115168	0.00974179	0.0109609	0.0149574	0.0105058	0.0107577	0.011765	0.00897039	0.0119728	0.0104711	0.0121016	0.0123049	0.00923083	0.0100577	0.0117846	0.0101234	0.0136473	0.009981	0.0125014	0.0102115	0.0100692	0.00931687	0.00566936	0.00515426	0.00397862	0.00447594	0.00487783	0.00463161	0.00453274	0.00426642	0.00511397
1.062	0.0120677	0.00963341	0.010983	0.0105642	0.0108859	0.00901032	0.010621	0.00998653	0.0104986	0.0114246	0.0109452	0.0108351	0.0119756	0.00872648	0.00955381	0.00916713	0.00903164	0.0118125	0.0109078	0.00909804	0.0103134	0.0145578	0.00984147	0.0104747	0.011534	0.00891756	0.01158	0.0102095	0.011477	0.0117756	0.00934259	0.00985252	0.0113466	0.00964743	0.0128413	0.00948362	0.0117299	0.00975863	0.00958185	0.00877572	0.00540066	0.00547887	0.00411774	0.00435776	0.00492638	0.00447368	0.00456224	0.00402659	0.00501335
1.064	0.0124739	0.00951954	0.0106423	0.0109921	0.0111458	0.0086862	0.0105431	0.0100971	0.0107791	0.0116182	0.010208	0.0114852	0.0126026	0.00867411	0.00947918	0.0091623	0.00930253	0.0127166	0.011571	0.00929851	0.010296	0.0149904	0.00952728	0.0115309	0.0114523	0.00916556	0.0118918	0.0104319	0.0114254	0.0120361	0.00955043	0.0108189	0.0114689	0.00969738	0.0127456	0.00947775	0.0116235	0.00987792	0.00974665	0.008811	0.0060608	0.00617648	0.00477677	0.00473958	0.00529165	0.00456157	0.00492772	0.00415182	0.00609866
1.066	0.0123136	0.00993771	0.00961964	0.0109049	0.011209	0.00902579	0.0101818	0.0101624	0.0107821	0.0123013	0.0111526	0.0126378	0.0128931	0.00817005	0.00926048	0.00918854	0.00903491	0.0129964	0.0127225	0.00928774	0.0102035	0.015281	0.0100769	0.0129515	0.0107272	0.00910999	0.0118075	0.010514	0.010888	0.0119939	0.00982759	0.0103854	0.0113716	0.00942663	0.0128351	0.00918172	0.0114912	0.0097048	0.00945729	0.00897696	0.00714453	0.00660977	0.00536286	0.00600027	0.0054776	0.0047757	0.00493989	0.00430755	0.00708494
1.068	0.010568	0.00873872	0.00885045	0.00969779	0.00966106	0.00884076	0.00939329	0.00930475	0.0100202	0.0109597	0.0105921	0.0119338	0.0115252	0.00713066	0.00853875	0.00820692	0.00818002	0.0106954	0.0117746	0.00824185	0.00950892	0.0125345	0.00919991	0.010787	0.00939071	0.0079312	0.0103597	0.00928216	0.00983088	0.0108679	0.00847053	0.00924268	0.0101349	0.00842167	0.0117252	0.00832391	0.0105043	0.00863967	0.00847778	0.00820483	0.00596853	0.00509209	0.00517264	0.00491875	0.00506813	0.00455393	0.00456714	0.0041658	0.00546141
1.07	0.00966601	0.00809619	0.0082703	0.00865334	0.00882817	0.00770534	0.00881925	0.008259	0.00910882	0.00962927	0.00898588	0.00986423	0.00980377	0.00649377	0.00785122	0.00786219	0.0076031	0.0091963	0.00975917	0.00727245	0.00892454	0.0108072	0.00847094	0.00937955	0.00850138	0.00738166	0.00887359	0.00832658	0.00917914	0.00971882	0.00789032	0.00783557	0.00869066	0.00776099	0.0104643	0.00741041	0.00924251	0.00761666	0.0075991	0.00712158	0.00527958	0.0048205	0.0046175	0.00378735	0.00467111	0.00400638	0.00422949	0.00372816	0.00470761
1.072	0.00895361	0.00759812	0.00817011	0.00828363	0.00838441	0.00751006	0.0084391	0.00773072	0.00866941	0.00899835	0.0079072	0.00896951	0.00907615	0.00642711	0.0074993	0.00738885	0.00711179	0.00846272	0.00900483	0.00697268	0.00831842	0.0102713	0.00804948	0.00896356	0.00822025	0.00724721	0.0085508	0.00791201	0.00877306	0.00919321	0.00741855	0.007649	0.00809866	0.00753347	0.00992065	0.00674224	0.00866537	0.00724437	0.00708435	0.00664929	0.00496451	0.00495157	0.00433799	0.00377564	0.00449297	0.00386606	0.00414769	0.00350478	0.00467177
1.074	0.00874567	0.00746342	0.00842351	0.00828448	0.00825333	0.00731222	0.00838075	0.00770028	0.00876938	0.00875156	0.00750519	0.00908897	0.00902444	0.00637876	0.00764825	0.00692488	0.00681624	0.0084623	0.00910245	0.00729114	0.00771491	0.0105452	0.0077113	0.00923389	0.00844924	0.00713027	0.00888199	0.00776785	0.00865879	0.00912824	0.00728362	0.00774914	0.00803974	0.00752535	0.00968522	0.00672372	0.00870002	0.00721807	0.00709079	0.00667591	0.00539455	0.00518698	0.00432958	0.00381796	0.00458776	0.00398127	0.00394543	0.00351964	0.00520703
1.076	0.00939357	0.00799723	0.00825884	0.00855971	0.00891447	0.00686016	0.0087692	0.00816129	0.00963906	0.00933389	0.00843308	0.00995872	0.00968498	0.00655534	0.00796038	0.00747407	0.0072448	0.00953105	0.010037	0.00754227	0.00794852	0.0115607	0.00781311	0.0106144	0.00903099	0.00738053	0.00947856	0.00811124	0.00892565	0.00964304	0.00787607	0.008277	0.00809876	0.00773004	0.0101356	0.00721248	0.00898466	0.00770883	0.00742864	0.00685854	0.0064068	0.00606335	0.00479503	0.00439323	0.00524695	0.00433477	0.00451431	0.00377793	0.00628201
1.078	0.00933457	0.00810394	0.00765526	0.00847044	0.00932419	0.00745269	0.009588	0.00862355	0.0108386	0.00935263	0.00911083	0.0110022	0.0100011	0.00640306	0.00809457	0.00761541	0.00766723	0.00962175	0.010832	0.00774372	0.008253	0.0123039	0.00851332	0.0118022	0.00905659	0.00744917	0.00950966	0.00861374	0.00879372	0.0100435	0.00846592	0.00870646	0.00815311	0.0079401	0.0108485	0.00719643	0.0087093	0.00797648	0.00722895	0.00682107	0.0078307	0.00694822	0.00553338	0.00639122	0.00606471	0.00479439	0.0050895	0.00420609	0.0070287
1.08	0.00848505	0.0074696	0.00711454	0.00785515	0.00866555	0.00675472	0.010244	0.00858013	0.0125118	0.00864432	0.00860162	0.0106667	0.00911447	0.0067717	0.00824581	0.00696726	0.00799548	0.00861173	0.00980791	0.00804506	0.0079722	0.0112101	0.00777585	0.00996323	0.00820653	0.0069873	0.00863683	0.00747504	0.00820682	0.00964445	0.00787573	0.00833795	0.00784707	0.00791211	0.0109792	0.00674178	0.007893	0.00717844	0.00670976	0.00659865	0.00707443	0.00679454	0.00560094	0.00569318	0.00660755	0.00497981	0.00495082	0.0044912	0.00615509
1.082	0.00786605	0.00710944	0.00688869	0.00710153	0.00857912	0.00623404	0.00936428	0.0079083	0.0123441	0.00829946	0.00811203	0.00944019	0.00809461	0.00584803	0.00761144	0.00645757	0.00785635	0.00765205	0.00821036	0.00745258	0.00717306	0.0096146	0.00721214	0.00946962	0.00711135	0.00652555	0.00745877	0.00696165	0.00744572	0.00860211	0.00721212	0.00677178	0.00685957	0.00705296	0.00993137	0.00612028	0.00727197	0.00602103	0.00610826	0.00603782	0.00611443	0.00587215	0.00507256	0.00491917	0.00619718	0.00480471	0.00464205	0.00430766	0.00507963
1.084	0.006737	0.00610849	0.00580603	0.00632807	0.00656143	0.00571921	0.00771509	0.00704768	0.00941086	0.00750815	0.00738289	0.00838174	0.0072878	0.00512619	0.0065548	0.00597732	0.00688868	0.00638408	0.0072381	0.00607005	0.00630591	0.00810973	0.00648613	0.00833173	0.00628791	0.0060703	0.00636782	0.00573017	0.00688067	0.00754093	0.00641688	0.00593102	0.00583193	0.00580088	0.00831634	0.00544051	0.00680859	0.00523501	0.00541705	0.0053525	0.00538349	0.00507455	0.00461016	0.00355965	0.00541684	0.0043918	0.00406464	0.00373111	0.00471696
1.086	0.00643286	0.00547069	0.00535487	0.00619207	0.00651182	0.00538141	0.00708339	0.00663579	0.00763617	0.00697849	0.00641825	0.00765212	0.00678692	0.00485431	0.00625326	0.00577481	0.00623251	0.00628578	0.00654339	0.00595211	0.00612305	0.0078631	0.00638492	0.0076302	0.00614036	0.00602139	0.00603777	0.00537125	0.00677915	0.00708588	0.00636219	0.00630155	0.00540369	0.00543426	0.00769795	0.00499667	0.00649757	0.00504672	0.00520024	0.00487578	0.00560991	0.00498984	0.00430903	0.00315959	0.00530537	0.00416579	0.00406193	0.00345122	0.00472812
1.088	0.00656314	0.00601769	0.00542581	0.0064203	0.00694889	0.00535884	0.00741334	0.00653398	0.00781875	0.00756644	0.00649533	0.00741094	0.00685616	0.00507056	0.00653323	0.00591306	0.00635801	0.0062509	0.00634183	0.006398	0.00613909	0.00838293	0.0065118	0.00738038	0.006411	0.00626046	0.00646905	0.00569227	0.00682805	0.00700407	0.00642851	0.00646952	0.00533399	0.00572455	0.00786779	0.00478809	0.00640035	0.00524388	0.00534003	0.00476861	0.00625843	0.00533764	0.00445102	0.00338204	0.00565532	0.00437025	0.00467573	0.00345424	0.00510158
1.09	0.00688199	0.00616278	0.00548672	0.00641892	0.00732822	0.00512705	0.00869944	0.00679023	0.00909684	0.0079998	0.0067618	0.00740582	0.00723158	0.0055609	0.00706373	0.00603455	0.00679068	0.00635988	0.00627465	0.0067466	0.0060844	0.00877333	0.00641606	0.00729951	0.00671041	0.00645916	0.00698112	0.00559434	0.00687133	0.00705097	0.00665674	0.00632804	0.00536999	0.00610727	0.00829484	0.00514994	0.00630422	0.00536811	0.00563223	0.00506079	0.00642841	0.00554979	0.00492669	0.00363878	0.00642502	0.00488605	0.00492672	0.00389268	0.0050602
1.092	0.00657634	0.0064931	0.00463737	0.00631988	0.00775432	0.00536245	0.0092771	0.00722877	0.0115074	0.00747968	0.00768025	0.00793914	0.00754893	0.00566691	0.00708369	0.00607261	0.00721925	0.00662427	0.00617979	0.00738387	0.00612057	0.00886102	0.00651903	0.00802802	0.00670134	0.00636428	0.00691685	0.00554844	0.00675668	0.00727217	0.00716804	0.00657503	0.00559075	0.00660934	0.00900142	0.00544535	0.00627847	0.0053609	0.00580426	0.0055939	0.00710529	0.00602397	0.00525787	0.0046704	0.00672648	0.00540989	0.00568817	0.00441326	0.00523234
1.094	0.00615889	0.00610832	0.00434431	0.00606105	0.00761702	0.00583652	0.00795011	0.00688929	0.0109792	0.00798989	0.00766692	0.00822818	0.00717903	0.00514463	0.00630473	0.00576465	0.00705431	0.00606681	0.00604119	0.00619113	0.0059105	0.00740168	0.00663367	0.00831138	0.00605754	0.00586304	0.00638914	0.00561369	0.00644786	0.00714565	0.00678402	0.00587914	0.00570644	0.00587049	0.00855293	0.00488416	0.0060959	0.00511096	0.00540537	0.00541116	0.00654707	0.00510152	0.00509127	0.00428205	0.00604202	0.00539751	0.00561214	0.00431957	0.00510749
1.096	0.00606437	0.00542984	0.00513102	0.00594665	0.00741135	0.00544662	0.00679796	0.00630531	0.00805141	0.00753492	0.00669344	0.00748306	0.00638936	0.00472002	0.00575086	0.00576429	0.00652898	0.00564235	0.00576212	0.00550884	0.00568538	0.00687538	0.00648409	0.00763711	0.00549242	0.00527125	0.00588536	0.00526086	0.00632587	0.00687452	0.00633412	0.00586128	0.00551133	0.00532048	0.00745247	0.0044487	0.00599842	0.00479671	0.00499945	0.00473846	0.00646978	0.00500748	0.00487929	0.00370082	0.00566279	0.00528368	0.00577636	0.00395168	0.00503641
1.098	0.00637164	0.00543326	0.00540549	0.00626719	0.0071594	0.00519268	0.00669846	0.00633594	0.00688746	0.00714174	0.00660696	0.0069868	0.00616425	0.00492737	0.00574961	0.00587786	0.00661784	0.00576135	0.00573498	0.00549946	0.00582168	0.00744397	0.00651033	0.00746195	0.00549459	0.0055779	0.00599306	0.00503304	0.00642478	0.00695596	0.00681773	0.00571544	0.00529705	0.00516838	0.0074301	0.00446889	0.00623649	0.00486502	0.00533752	0.00486798	0.00708777	0.005634	0.00483662	0.00380747	0.00590247	0.00553812	0.00601507	0.00382727	0.00564033
1.1	0.00667077	0.00592557	0.00512391	0.00628721	0.0069858	0.00522867	0.00673178	0.00651867	0.00670202	0.00706691	0.00710895	0.00704276	0.00625777	0.00527219	0.00567657	0.00597964	0.00670098	0.00604867	0.00570849	0.005852	0.00576167	0.00834246	0.00641333	0.00716687	0.00560497	0.00573479	0.00589317	0.00514071	0.00647929	0.00704005	0.00652106	0.00583366	0.00515616	0.00551294	0.0074608	0.00442873	0.0062585	0.00500419	0.0054151	0.00509768	0.0074473	0.0056217	0.00480679	0.00392945	0.00581802	0.0055819	0.00591132	0.00366655	0.00606716
1.102	0.0066586	0.00613619	0.00437894	0.00581275	0.00712612	0.00521265	0.00640381	0.0063353	0.00657894	0.00700711	0.00714303	0.0071952	0.00621329	0.00519644	0.00549823	0.00586192	0.00653301	0.00585137	0.00533151	0.00555838	0.00532008	0.0074032	0.00625639	0.0075409	0.00553058	0.00594516	0.00566931	0.005206	0.00632697	0.00681971	0.00650518	0.00566316	0.00494996	0.00508846	0.00691993	0.00427806	0.00597967	0.00490977	0.00505293	0.00487985	0.00714392	0.00602858	0.00482004	0.00376862	0.00539627	0.00549287	0.00573845	0.00355832	0.00575393
1.104	0.00614713	0.0059123	0.00368238	0.00546009	0.00696636	0.00526222	0.00622785	0.00606457	0.00630439	0.00719455	0.00661572	0.00733433	0.00610738	0.0051478	0.00538613	0.0057915	0.0065815	0.00562697	0.00517666	0.005311	0.00499894	0.0069257	0.00630417	0.00746535	0.00551074	0.00615826	0.00585622	0.00523872	0.00602182	0.00659933	0.00669496	0.00534246	0.0046709	0.00502867	0.00655006	0.0042163	0.00577568	0.0048227	0.0051538	0.00457369	0.00770857	0.00663768	0.00511882	0.00388619	0.00546854	0.00562965	0.00587501	0.00372975	0.0059533
1.106	0.00631791	0.00576928	0.00421795	0.00570347	0.00755085	0.00512524	0.00640664	0.006213	0.00651073	0.00766873	0.00636211	0.00728965	0.00617597	0.00525849	0.00546765	0.00617623	0.00679483	0.00566935	0.00538109	0.00543496	0.00500194	0.00709428	0.00646789	0.00777093	0.00570258	0.00642787	0.00599889	0.00526332	0.00599661	0.00676731	0.00671904	0.00524994	0.00463607	0.00519262	0.00673173	0.00444185	0.00589513	0.00494723	0.00544824	0.00453653	0.00810996	0.00711387	0.00565953	0.00413077	0.00597306	0.0059898	0.00628374	0.00391121	0.006496
1.108	0.0063844	0.00630671	0.00513707	0.00604359	0.00789062	0.0057646	0.00656971	0.00671898	0.00690413	0.00793704	0.00707742	0.00759493	0.00645717	0.00537423	0.00570716	0.00626883	0.00697097	0.00542541	0.0058465	0.00586447	0.00522759	0.00715913	0.00674928	0.00822318	0.00612166	0.00699457	0.00620007	0.00529335	0.00631447	0.0068495	0.00750529	0.00540154	0.00476057	0.00533738	0.00711094	0.00469428	0.00609506	0.00520559	0.00574068	0.00461148	0.00919859	0.00786771	0.00608254	0.00435288	0.00640875	0.00634202	0.00635842	0.00433583	0.00666108
1.11	0.0065915	0.00635984	0.00501839	0.00614205	0.00797828	0.00579985	0.00669177	0.00699211	0.00710779	0.00815195	0.00738934	0.0079833	0.00650416	0.00559167	0.00578422	0.00665738	0.0071468	0.00583368	0.00608556	0.00610995	0.00519306	0.00711476	0.00728099	0.00821456	0.0063725	0.00667178	0.00638284	0.00536249	0.00649785	0.00669142	0.00765491	0.00575353	0.00469269	0.00528267	0.00718685	0.00469032	0.00620118	0.00543024	0.0059828	0.00463631	0.00972659	0.00823973	0.00638274	0.00455499	0.00672301	0.00645234	0.00649101	0.00471228	0.00702934
1.112	0.00650501	0.00635152	0.00541129	0.00625992	0.00781076	0.00559548	0.006749	0.00702572	0.00708869	0.00788764	0.00751372	0.00776844	0.00642212	0.00542598	0.00571401	0.00661336	0.00745917	0.00590957	0.00599621	0.0057269	0.00499958	0.00733166	0.00730929	0.00786835	0.00634177	0.00662992	0.00661396	0.00517288	0.00661101	0.00665926	0.00763872	0.00587018	0.00459036	0.00519524	0.00701917	0.00451301	0.00614894	0.00549558	0.00605725	0.00471002	0.00963464	0.0084513	0.0066661	0.00447069	0.00706302	0.00626381	0.00647267	0.004658	0.00748328
1.114	0.00682523	0.00650292	0.00473278	0.00619125	0.00796543	0.00562548	0.00683485	0.00714687	0.00691812	0.00761012	0.00776885	0.0077534	0.00653993	0.0056385	0.00569908	0.00645675	0.00803349	0.00588318	0.00606649	0.00613888	0.00505199	0.00772011	0.00731197	0.00835928	0.00646586	0.00686708	0.00684031	0.00520808	0.00681611	0.00695652	0.00772511	0.0058108	0.0048759	0.0053304	0.00698198	0.00470371	0.00610018	0.00554732	0.00601956	0.00459986	0.0102413	0.00970867	0.00716661	0.00493581	0.00749336	0.00614991	0.00650354	0.00472172	0.00824462
1.116	0.00698361	0.00689673	0.00452415	0.00611568	0.00848309	0.00566066	0.00703158	0.007318	0.00705553	0.00824161	0.00747833	0.00811138	0.00672445	0.00598561	0.00592698	0.0065188	0.00844675	0.00601986	0.00609034	0.00621595	0.00532458	0.00776541	0.00759067	0.00885921	0.0067356	0.00694433	0.00702069	0.00559126	0.00689896	0.00724914	0.00792394	0.00597593	0.00523924	0.00535551	0.00711701	0.00525259	0.00628542	0.00570877	0.00605411	0.00438584	0.0118773	0.010634	0.00769275	0.00580813	0.00807028	0.00634432	0.00652119	0.00526015	0.00930938
1.118	0.00714953	0.00708922	0.00533371	0.00653642	0.00912317	0.00599698	0.00729075	0.00755243	0.0073226	0.00858493	0.00854686	0.00831706	0.00688875	0.00615997	0.00634117	0.00695119	0.00883165	0.00610945	0.00609289	0.00655185	0.00564372	0.00821111	0.00803042	0.00939968	0.00712339	0.00707267	0.00711369	0.00549601	0.00700722	0.00770122	0.00823132	0.00608023	0.00553235	0.00551773	0.00728548	0.00565202	0.00670251	0.00596718	0.0063271	0.00450489	0.0137402	0.0123704	0.00838049	0.00621017	0.00869133	0.00637495	0.00689121	0.00584324	0.0094307
1.12	0.00737164	0.00727132	0.00549287	0.00702509	0.00903928	0.00624828	0.00747228	0.00782461	0.00784299	0.0086291	0.00882536	0.00870953	0.00714576	0.0063506	0.00662273	0.00717279	0.00927884	0.00620679	0.00621953	0.00687166	0.00573469	0.00837029	0.0078556	0.00965942	0.00740892	0.00753735	0.00704369	0.00548461	0.00724281	0.00824547	0.00865376	0.00646672	0.0057002	0.00581163	0.00759807	0.0058949	0.00694735	0.00611853	0.00666216	0.0048599	0.0148615	0.014154	0.00924462	0.00732659	0.00936606	0.00636962	0.00721199	0.00622924	0.0102614
1.122	0.00768507	0.00689241	0.00576595	0.00728881	0.00944786	0.00657085	0.00771746	0.00802397	0.00834449	0.00888086	0.00901349	0.00923203	0.00754537	0.00656825	0.00695387	0.00747746	0.00944362	0.00628257	0.00659343	0.00750211	0.00587033	0.00859487	0.00786931	0.00986699	0.00747115	0.00768332	0.00712922	0.00552845	0.00745134	0.0082842	0.00920782	0.00698884	0.00568348	0.00588811	0.00786942	0.00610092	0.0069128	0.00615594	0.00713197	0.005328	0.0177444	0.0165931	0.0101208	0.00860927	0.0102146	0.00661105	0.00724101	0.00648648	0.0115084
1.124	0.00783504	0.00702655	0.00615024	0.00772836	0.00993173	0.00674876	0.00810549	0.00811618	0.00843378	0.00948606	0.00871207	0.00938826	0.00775499	0.00687216	0.00731996	0.00792148	0.00964909	0.00640998	0.00687629	0.00755232	0.00617797	0.00841969	0.00769921	0.00957304	0.007751	0.00839158	0.0075584	0.00575006	0.00780465	0.00844775	0.00914871	0.00760148	0.00587258	0.00602708	0.00781087	0.00629657	0.00703478	0.00615923	0.0075417	0.00586146	0.0214318	0.0192537	0.011165	0.00968443	0.0111524	0.00688558	0.00754967	0.00682601	0.0128065
1.126	0.00792499	0.00796598	0.00602848	0.0081712	0.00994015	0.00677793	0.00854166	0.00834538	0.00864886	0.00995821	0.00862642	0.00920751	0.00814569	0.0070452	0.00749532	0.00824278	0.0102182	0.00702133	0.00689529	0.00765324	0.00654933	0.00921774	0.00789878	0.0101674	0.0080645	0.00871339	0.00801259	0.00637204	0.00830998	0.00903088	0.00957758	0.00798613	0.00612841	0.00626308	0.00810411	0.00671613	0.00734077	0.00632435	0.00781215	0.00630474	0.0259441	0.0245704	0.0124474	0.01136	0.0122482	0.00730476	0.00788633	0.00757886	0.0141935
1.128	0.00842859	0.00832404	0.00650821	0.00861369	0.0108572	0.00725771	0.00910796	0.00869455	0.00914792	0.0104301	0.00951663	0.00956455	0.008797	0.00771099	0.00768624	0.00860572	0.0109656	0.007419	0.00707834	0.00816356	0.00694836	0.00976316	0.00826286	0.0104117	0.00850117	0.00924411	0.00822335	0.00661881	0.008849	0.00950353	0.0101788	0.00834433	0.00634835	0.00647272	0.00895114	0.007176	0.00777868	0.00676478	0.00806483	0.00677328	0.0329518	0.0327512	0.0138069	0.0152353	0.0134821	0.00788725	0.00841794	0.00860083	0.0171949
1.13	0.00859623	0.00860501	0.00658248	0.00933291	0.0114567	0.00797638	0.00972411	0.00912742	0.009887	0.0107473	0.00950245	0.0102716	0.00912988	0.00844985	0.00818034	0.00895848	0.0115339	0.00796186	0.00739138	0.00907382	0.00729904	0.010337	0.00881394	0.0112621	0.00923586	0.00982438	0.008354	0.00671236	0.00955229	0.00985046	0.0105181	0.00899988	0.00667089	0.0069113	0.00973368	0.00757203	0.0081827	0.00716882	0.00848072	0.00710018	0.0447115	0.0456159	0.0151523	0.0206669	0.0148159	0.00862526	0.0095926	0.00997878	0.0212061
1.132	0.00876675	0.00929631	0.00743874	0.010011	0.0115246	0.00824764	0.0104074	0.00969903	0.0109963	0.0110079	0.00982106	0.0106489	0.00943185	0.00939908	0.00885838	0.00940155	0.0121672	0.00870035	0.00781475	0.00997495	0.00769197	0.0108639	0.00940416	0.0120816	0.0100607	0.0103029	0.00861038	0.00682433	0.0102977	0.0102137	0.0109529	0.00988296	0.00716499	0.00741856	0.0102442	0.00800876	0.00858178	0.00754816	0.0091488	0.00715457	0.0650909	0.0690327	0.0167735	0.029496	0.0162537	0.00998252	0.0111045	0.0126253	0.0284919
1.134	0.00939094	0.00990863	0.00869996	0.0108144	0.0122301	0.00869839	0.0113894	0.0103526	0.012148	0.0119101	0.0103456	0.0110979	0.0101847	0.0101663	0.00949329	0.00993565	0.0131491	0.00928564	0.00842673	0.0102209	0.00821559	0.0116597	0.00976859	0.0129002	0.0111383	0.0109211	0.00912317	0.00724571	0.0111957	0.0107907	0.0115401	0.0107289	0.00782762	0.00779184	0.0109594	0.00859345	0.00926745	0.00812786	0.00984694	0.00747129	0.109045	0.119805	0.0185183	0.0496308	0.0179494	0.0128465	0.0145465	0.0181721	0.0440332
1.136	0.0104141	0.0108965	0.00918096	0.0119818	0.013378	0.0089703	0.0126693	0.0112602	0.0133736	0.0131966	0.0113534	0.0119386	0.011267	0.011699	0.0102053	0.0106744	0.0142258	0.0102899	0.00911438	0.0110336	0.00892851	0.0130549	0.0104534	0.0142093	0.0125589	0.0116586	0.00992386	0.00809797	0.0124135	0.0117137	0.0123869	0.0118704	0.00854669	0.00865639	0.0119048	0.00948081	0.0103139	0.00889444	0.0106809	0.00835421	0.231283	0.28028	0.0206209	0.0991942	0.0203285	0.0205866	0.0244412	0.0347812	0.0882015
1.138	0.0112087	0.0121897	0.0103509	0.0133599	0.0153397	0.00997199	0.013987	0.012294	0.0154322	0.0142343	0.0129121	0.0127241	0.0123975	0.0128608	0.0111404	0.0118978	0.0155208	0.0113188	0.00991357	0.0119545	0.0100451	0.0141014	0.0113337	0.0168926	0.0140797	0.0127531	0.0109781	0.00890331	0.0136648	0.0128116	0.0132477	0.01358	0.00946903	0.0094187	0.0130676	0.0104851	0.0116028	0.00986374	0.0116181	0.00956634	0.651545	0.652841	0.0234037	0.300201	0.0227777	0.0372428	0.0452398	0.0668785	0.196513
1.14	0.0118546	0.0133357	0.0108871	0.0149373	0.016222	0.0109278	0.0154259	0.0133005	0.0172066	0.0150845	0.0138455	0.0134522	0.0137584	0.0138961	0.0121044	0.0131784	0.0174229	0.0121842	0.0108855	0.0129092	0.0112332	0.015391	0.0121041	0.0179795	0.0156629	0.0140753	0.0123841	0.00960741	0.014867	0.0139532	0.0148902	0.0148846	0.0106535	0.0101179	0.0145057	0.0117303	0.0127533	0.0110313	0.012772	0.0106812	0.464369	0.398916	0.0252626	0.312449	0.0241788	0.0408227	0.0363473	0.0667971	0.151707
1.142	0.0133538	0.0144799	0.0127558	0.0168988	0.0177257	0.011743	0.0172213	0.0144308	0.0181009	0.0169192	0.0150698	0.0146411	0.0156599	0.0151463	0.0130823	0.0148059	0.0194403	0.0131985	0.0118465	0.0146688	0.0123687	0.0167375	0.0134169	0.0175949	0.0175195	0.0158051	0.014149	0.0103519	0.016457	0.0150317	0.0162946	0.0158554	0.0119604	0.011071	0.0158921	0.0132462	0.0137231	0.0123336	0.0141894	0.0117478	0.173903	0.165247	0.0258347	0.113442	0.0250661	0.0264386	0.020716	0.037107	0.0643389
1.144	0.0153301	0.0162455	0.0151074	0.0199064	0.0203274	0.0130756	0.0201263	0.0160189	0.0198292	0.019206	0.0173648	0.0162569	0.0180968	0.017538	0.014204	0.0170704	0.0217708	0.0152518	0.0131363	0.0164161	0.0137955	0.0186252	0.0150798	0.0194463	0.0202501	0.0178002	0.0163928	0.0113779	0.0186705	0.0164339	0.0186372	0.0187588	0.0136062	0.0120727	0.017913	0.0152141	0.0152535	0.0139944	0.0157942	0.0133176	0.135862	0.142015	0.0270533	0.0763308	0.0264691	0.0188278	0.01819	0.026323	0.0524004
1.146	0.017767	0.0187013	0.0183933	0.0233966	0.0242126	0.0148118	0.023932	0.0180154	0.0230255	0.0222121	0.0207645	0.0180589	0.0206912	0.0205062	0.0153555	0.0197936	0.0249142	0.0178854	0.01488	0.018029	0.0155852	0.0208614	0.017301	0.0226754	0.0236746	0.0201046	0.0187941	0.0132467	0.0211084	0.0181691	0.0214567	0.0217261	0.0158114	0.0136166	0.0207374	0.0172866	0.0176546	0.0160795	0.0176822	0.0152349	0.187755	0.218112	0.0293433	0.0926541	0.0284017	0.0215579	0.0229095	0.032653	0.0732278
1.148	0.0194634	0.0213064	0.0203729	0.0256082	0.0266781	0.0164235	0.0265091	0.0197368	0.026684	0.0242798	0.0234179	0.0195549	0.0228144	0.0229825	0.0168999	0.0214907	0.0277171	0.0200336	0.0163293	0.0197857	0.0175107	0.0234136	0.0188845	0.0255669	0.0258986	0.0222205	0.0205845	0.0144393	0.0230125	0.019625	0.0226968	0.0235672	0.0175423	0.0149455	0.0228633	0.0186212	0.0198789	0.0177178	0.0194539	0.0170192	0.491953	0.555259	0.0316823	0.214236	0.0302104	0.0354575	0.0417571	0.0621431	0.162868
1.15	0.0201112	0.0223564	0.0205604	0.0266849	0.0272662	0.0174182	0.0277787	0.0208991	0.0289789	0.0245012	0.0240187	0.020298	0.0241488	0.0239856	0.0186614	0.0221988	0.0290301	0.0208477	0.0172329	0.0214611	0.0189991	0.0253278	0.0193772	0.0262565	0.026928	0.023308	0.021998	0.0149522	0.0245439	0.020643	0.0232887	0.0244088	0.0183157	0.0157563	0.0238643	0.019666	0.0208904	0.0187706	0.0205227	0.0183076	0.653465	0.564184	0.0328691	0.393642	0.0307847	0.0456329	0.0461369	0.0758592	0.197022
1.152	0.0213931	0.0238512	0.0214947	0.0290309	0.0280556	0.0182629	0.0300107	0.0222823	0.0301878	0.0260189	0.0244298	0.0209754	0.0258573	0.0252709	0.0203394	0.0239449	0.0305298	0.0223919	0.0181868	0.0232298	0.0203511	0.0273742	0.019889	0.0256741	0.0291304	0.0251018	0.0240793	0.0158546	0.0270042	0.0220738	0.025132	0.0261167	0.0194752	0.0169557	0.0253601	0.0214384	0.0220263	0.0202473	0.021703	0.0194927	0.204207	0.180843	0.0326264	0.154596	0.0305741	0.0342107	0.0250245	0.0479069	0.0763905
1.154	0.0246735	0.0268458	0.0254991	0.0341168	0.0320128	0.0199898	0.0348514	0.0248589	0.033173	0.0296643	0.0267946	0.0228903	0.0292621	0.0289133	0.0222969	0.0275272	0.0342687	0.025422	0.0198496	0.0255472	0.0227702	0.0300614	0.0223894	0.0278805	0.0338392	0.0285591	0.0276818	0.0176238	0.0309665	0.0244859	0.0284706	0.0300232	0.0222972	0.0189166	0.0285329	0.0246064	0.0248296	0.0230031	0.0242408	0.0219308	0.0814711	0.0774786	0.0326468	0.060912	0.0314051	0.0198937	0.0171161	0.0240433	0.0352982
1.156	0.0288801	0.0311677	0.0317154	0.0416123	0.039572	0.0228321	0.0423427	0.0287491	0.0391856	0.0352162	0.0321355	0.0267063	0.034808	0.0345126	0.0247594	0.033279	0.0403388	0.03008	0.0227064	0.0291723	0.0267271	0.0341887	0.0260733	0.0328398	0.0405526	0.0335506	0.0328482	0.0205477	0.0360884	0.0277846	0.0343999	0.0360162	0.0268822	0.0219766	0.0337798	0.0292413	0.029327	0.0273229	0.0280768	0.0259049	0.0445571	0.0448858	0.0345587	0.0345112	0.0338059	0.0158359	0.0152629	0.0174835	0.024039
1.158	0.0335709	0.0369179	0.0401095	0.0501816	0.0477371	0.0266156	0.0507028	0.0331529	0.0469545	0.0415706	0.0398837	0.0308611	0.0414146	0.0407951	0.0277503	0.0399241	0.0475297	0.0351531	0.0262427	0.0330235	0.0316561	0.0391513	0.0304601	0.0385756	0.0477036	0.0393224	0.0387136	0.0239826	0.0419742	0.0316633	0.0400913	0.0420927	0.0320704	0.0249018	0.0403913	0.0345169	0.034631	0.0321887	0.0322027	0.0306151	0.0300185	0.031497	0.0386204	0.0246567	0.037873	0.0149419	0.0148437	0.0152769	0.020468
1.16	0.0379778	0.0423256	0.0468872	0.0579855	0.0547608	0.0303021	0.0583116	0.0374417	0.0548763	0.0472518	0.0468896	0.0344594	0.0475059	0.0465354	0.0310955	0.0455519	0.0540914	0.0400563	0.0296887	0.0369984	0.036608	0.0446352	0.0348651	0.0434575	0.0540646	0.0447547	0.044134	0.0271702	0.0477994	0.0355721	0.0446818	0.0476628	0.0367937	0.0281459	0.0467133	0.0394978	0.0394553	0.0366046	0.036293	0.035093	0.0232954	0.0249685	0.0453081	0.020165	0.044144	0.0147953	0.0150736	0.0145608	0.0191235
1.162	0.0426777	0.0470498	0.0531973	0.0648827	0.0607939	0.0339465	0.0653886	0.0414817	0.062066	0.0524299	0.0533193	0.0382416	0.0530178	0.051525	0.0344171	0.050486	0.0598399	0.0448735	0.0330553	0.0406329	0.0410534	0.0495775	0.0386738	0.048053	0.060101	0.0490635	0.0491513	0.0300669	0.0529975	0.0391995	0.0495966	0.0525179	0.0410646	0.0311635	0.0521556	0.0443234	0.0440268	0.0407078	0.0402704	0.039198	0.0202653	0.0217968	0.0553847	0.0182484	0.0531426	0.0150448	0.0155345	0.0146342	0.0189309
1.164	0.0465084	0.0515236	0.0604312	0.0703219	0.0673123	0.0372401	0.0707779	0.0450115	0.0680931	0.0578435	0.0599314	0.0417095	0.0577566	0.0558279	0.0370724	0.0549904	0.0647661	0.0494253	0.0360997	0.0438987	0.0447201	0.0535562	0.0424313	0.052338	0.0648739	0.0536219	0.0530861	0.0325546	0.0569489	0.0421965	0.0539774	0.0565039	0.0446681	0.0334633	0.0567039	0.0479592	0.0480853	0.0440919	0.0434033	0.0428419	0.0190388	0.0209064	0.0692009	0.0177883	0.0652185	0.0156214	0.0163447	0.0153261	0.0200582
1.166	0.0480495	0.0532832	0.0624046	0.0712309	0.0693904	0.0393658	0.0714652	0.046663	0.0707272	0.059939	0.0630761	0.0437	0.0597447	0.0562063	0.0388549	0.0554171	0.0666199	0.0505723	0.0378811	0.0454784	0.0465663	0.0556071	0.0445988	0.0542389	0.0652046	0.0549044	0.0544719	0.0338547	0.0580612	0.0435123	0.0548916	0.0573877	0.0458619	0.0344576	0.0586425	0.0487608	0.0496453	0.0452189	0.044751	0.0446053	0.0191459	0.0208657	0.0857282	0.0178836	0.0802524	0.0166759	0.0174746	0.0161363	0.0214619
1.168	0.0470871	0.051812	0.0600547	0.0690982	0.0665671	0.0397487	0.0695543	0.0464131	0.0691995	0.0579984	0.0618544	0.0436601	0.0589237	0.0553353	0.0399389	0.053746	0.0656411	0.049511	0.0382022	0.0455691	0.0467456	0.0564106	0.0441237	0.0524446	0.0631798	0.0535232	0.0540601	0.0335064	0.057495	0.0434014	0.0535595	0.0564265	0.0450176	0.0342319	0.057869	0.0482617	0.0491337	0.0446066	0.0446191	0.0445021	0.0200229	0.0209056	0.105359	0.0190805	0.0971526	0.0181435	0.0189077	0.017	0.0236891
1.17	0.047216	0.0517581	0.0591647	0.0684397	0.0657381	0.0392536	0.0695314	0.0462363	0.0677066	0.0572925	0.0609109	0.0430298	0.058373	0.0561156	0.0409012	0.0538395	0.0653196	0.0498063	0.0381205	0.0459357	0.0467164	0.0578329	0.0436	0.051437	0.0631923	0.0537267	0.0540912	0.0334761	0.0578003	0.0436665	0.0545839	0.0567144	0.0447941	0.0346331	0.0576149	0.0485224	0.0491824	0.0446593	0.044903	0.044509	0.0211326	0.022285	0.122837	0.0204372	0.109264	0.0195779	0.0204416	0.0183544	0.0253369
1.172	0.0486802	0.0532037	0.0605672	0.069667	0.067448	0.0397828	0.0712932	0.0469379	0.0685172	0.0584566	0.0612641	0.0433881	0.0592319	0.057688	0.0420512	0.0552406	0.0664381	0.0511718	0.038717	0.0468866	0.047205	0.0593745	0.0446638	0.0527018	0.0647879	0.0552197	0.0553584	0.034208	0.0582527	0.0447738	0.0566878	0.0574843	0.0460755	0.0354935	0.0588556	0.0497629	0.0502067	0.0457912	0.0459492	0.0455793	0.0219539	0.0228087	0.125666	0.0206217	0.109126	0.0206773	0.0217913	0.0195151	0.0262486
1.174	0.0495774	0.0542282	0.0633293	0.0701788	0.0691225	0.0413186	0.0722033	0.0474185	0.0692564	0.0596997	0.0637597	0.044463	0.0599639	0.0581887	0.0421317	0.0554218	0.067408	0.0518222	0.0395557	0.0465186	0.0475036	0.0603319	0.0460176	0.0545083	0.0651572	0.0557299	0.0556039	0.0350465	0.057222	0.0451894	0.0574853	0.056838	0.0469834	0.0354087	0.0596123	0.0504363	0.0505034	0.0462065	0.0463341	0.0465194	0.0216067	0.0215631	0.115473	0.0202586	0.100563	0.0217603	0.0229748	0.019901	0.0261266
1.176	0.0481079	0.0526517	0.0611857	0.0657908	0.0670305	0.0411544	0.0680131	0.045977	0.066634	0.0582104	0.0640213	0.0441254	0.0576788	0.0550578	0.0406319	0.0527467	0.0654352	0.0498258	0.0390415	0.0446601	0.0459775	0.0585565	0.0453154	0.053907	0.0608488	0.0534003	0.0526357	0.0344166	0.0535373	0.0434702	0.0546964	0.0530219	0.0447926	0.0338112	0.0573614	0.0478616	0.0481466	0.0440366	0.0445829	0.0451304	0.0218568	0.021735	0.10233	0.0196312	0.0902035	0.0228162	0.0239505	0.0201462	0.026347
1.178	0.0432962	0.0465193	0.0522154	0.0567505	0.0573458	0.0384008	0.0586356	0.042354	0.0592265	0.0511928	0.0569741	0.0410074	0.0513273	0.0478016	0.0386228	0.0458903	0.0588763	0.044206	0.0366648	0.0415049	0.0421788	0.054912	0.0413912	0.047948	0.0524185	0.0469903	0.0470315	0.0312789	0.0475894	0.0401721	0.0486474	0.0458724	0.03969	0.0309735	0.0515386	0.0423081	0.0429692	0.0395361	0.0407606	0.0407604	0.0224601	0.0229585	0.0889321	0.0195172	0.0806307	0.0237495	0.0249877	0.020633	0.0275
1.18	0.0375038	0.0399007	0.0422758	0.0479304	0.0488113	0.0341934	0.0493573	0.0380784	0.0501164	0.0439068	0.047878	0.0368356	0.0441507	0.0417292	0.0368187	0.039747	0.0510338	0.0389001	0.0333901	0.0380559	0.0378653	0.0519975	0.0367753	0.041747	0.0445523	0.0413549	0.041283	0.0280953	0.0421686	0.0366854	0.043869	0.0406211	0.0344815	0.0287682	0.0450121	0.0367338	0.0374569	0.0349024	0.0368657	0.035911	0.0237877	0.0244449	0.0785495	0.0198602	0.075061	0.0247539	0.0260437	0.0216567	0.0290085
1.182	0.0336925	0.0359748	0.0357946	0.0418656	0.0428325	0.0310106	0.0426345	0.0352145	0.0430055	0.0393655	0.0405941	0.0336805	0.0389546	0.0378382	0.0355838	0.0358416	0.0454796	0.0350007	0.0308351	0.0354404	0.0347225	0.0510305	0.0334553	0.037405	0.0392998	0.0375435	0.0377062	0.0261831	0.0384314	0.0344698	0.041778	0.0368245	0.0312328	0.0275375	0.0404167	0.0331024	0.0339045	0.031817	0.0340687	0.0323488	0.0256308	0.0258701	0.0744184	0.0208659	0.0743753	0.0258849	0.0269891	0.0231757	0.0303522
1.184	0.0327538	0.0336892	0.0323691	0.0385213	0.0399525	0.0295009	0.0381341	0.0339837	0.0383982	0.0370294	0.0373311	0.0322382	0.0355048	0.0348516	0.0345697	0.0342076	0.042154	0.0321272	0.0295694	0.0336215	0.0324988	0.0526103	0.0323173	0.0362231	0.0359588	0.0356293	0.0354766	0.0253283	0.0350615	0.0337136	0.0414711	0.0334434	0.0298693	0.0269451	0.0380652	0.0309553	0.031777	0.0302241	0.031946	0.0301106	0.02674	0.0263231	0.0765312	0.0212416	0.0770917	0.0272663	0.0283165	0.0246426	0.0313709
1.186	0.0315375	0.0315283	0.0299127	0.0367045	0.0379922	0.0284765	0.035595	0.0331993	0.0351427	0.0351303	0.0349587	0.0314139	0.0329699	0.0328625	0.0340898	0.0320202	0.039873	0.0306091	0.0287409	0.0312919	0.0306818	0.0554614	0.0312188	0.0354873	0.0339765	0.0339672	0.0339364	0.024651	0.0329387	0.032822	0.0402266	0.0311715	0.0287763	0.0261562	0.0369254	0.0292497	0.0297701	0.0290928	0.0306727	0.0287585	0.0274863	0.0279035	0.0836588	0.0213002	0.0840225	0.0283807	0.0290213	0.0256341	0.0328121
1.188	0.0313961	0.0312469	0.0277048	0.0368326	0.0358453	0.0267932	0.0351924	0.0331116	0.0330639	0.0339044	0.0329821	0.0308358	0.0317298	0.0327161	0.035649	0.0315191	0.0391512	0.0311284	0.0282168	0.0307101	0.0304579	0.0645934	0.0302899	0.0354301	0.0336139	0.0337727	0.0346904	0.024142	0.0333152	0.0320609	0.0415434	0.0310768	0.0281251	0.0267012	0.0372751	0.0286882	0.0284352	0.0285494	0.03082	0.0280127	0.0300662	0.0308783	0.0955779	0.0222156	0.095885	0.0291634	0.0298943	0.0272161	0.0358966
1.19	0.0322873	0.0319464	0.0282687	0.0394216	0.0360062	0.0266807	0.0363808	0.0345326	0.0329859	0.0346	0.0324645	0.0314233	0.032422	0.0339913	0.040215	0.0327332	0.0402352	0.0336116	0.0287856	0.0318951	0.0325501	0.0843612	0.0309364	0.0358994	0.0345835	0.0347757	0.0380625	0.0251356	0.0350359	0.0327646	0.0448851	0.0324525	0.0287901	0.027613	0.0401709	0.0293745	0.0285478	0.0295028	0.032036	0.0284467	0.0337599	0.0347466	0.10895	0.0244011	0.109657	0.0302567	0.0313494	0.030039	0.0416671
1.192	0.0335934	0.0331805	0.0296525	0.0459183	0.0372355	0.0274144	0.0396184	0.0383833	0.0346039	0.0358664	0.0343362	0.0329195	0.0349321	0.0366695	0.0504688	0.0348178	0.0429784	0.0389773	0.0311064	0.0345487	0.0379893	0.128467	0.0325882	0.0376678	0.0364051	0.0367666	0.0467647	0.0267621	0.0387558	0.0350689	0.051953	0.0353593	0.0310442	0.0295435	0.0466576	0.0312319	0.0300575	0.0324475	0.0339234	0.0303343	0.0410307	0.0427061	0.115592	0.0278224	0.124737	0.0323383	0.0341514	0.0346719	0.054702
1.194	0.0369213	0.0367234	0.0327925	0.058053	0.0412585	0.0297113	0.046475	0.0463223	0.0382953	0.0392682	0.0382191	0.0361612	0.0396346	0.0412245	0.0696115	0.038239	0.0485022	0.050418	0.035809	0.0398505	0.0485019	0.229736	0.0355854	0.0415734	0.0393704	0.0401549	0.0610535	0.03029	0.0441322	0.0393911	0.0688947	0.0399378	0.0359414	0.0329276	0.0597691	0.0347167	0.0329313	0.037308	0.0369897	0.0333296	0.0576512	0.0599853	0.113606	0.0341125	0.144741	0.0371982	0.0400876	0.0435742	0.0845644
1.196	0.0410664	0.0408293	0.0356493	0.0627888	0.0457297	0.0333009	0.0503393	0.0523404	0.0423196	0.0431567	0.0430798	0.0401159	0.0430592	0.0442017	0.0794869	0.0416072	0.0528657	0.0550697	0.0405213	0.0443305	0.0547408	0.283954	0.0398989	0.0465847	0.0420107	0.0439207	0.0635738	0.0339173	0.0463834	0.0432199	0.0810351	0.0426996	0.0395684	0.0357076	0.0688858	0.0372052	0.0354103	0.0405165	0.0399303	0.0362668	0.0722547	0.0687095	0.107904	0.0433641	0.146248	0.0428497	0.0451532	0.0504389	0.105829
1.198	0.0408825	0.0416266	0.0359998	0.0561739	0.0446916	0.0339536	0.0480251	0.050341	0.0433725	0.0427099	0.0437393	0.0406216	0.0421133	0.0445612	0.0700834	0.0421847	0.0527443	0.0491606	0.0407467	0.0449084	0.0506948	0.189356	0.039867	0.0455206	0.0430362	0.0453099	0.0540318	0.0326751	0.0455458	0.0437095	0.0685422	0.0431713	0.0385801	0.0360824	0.0636585	0.0375971	0.0358413	0.0397479	0.041057	0.0376379	0.057613	0.0558409	0.0977465	0.0386427	0.119313	0.043425	0.0426842	0.0490218	0.0771239
1.2	0.0412344	0.0420938	0.0345833	0.0524889	0.0441586	0.0328866	0.0468067	0.0473311	0.0430049	0.0422224	0.0411087	0.039564	0.0410323	0.0455572	0.0619644	0.0429997	0.0527074	0.0469025	0.03907	0.0449215	0.0470322	0.1413	0.0393883	0.0451895	0.0440583	0.0460895	0.0506026	0.0315931	0.0460913	0.0433587	0.0644505	0.0443619	0.0375473	0.037573	0.057136	0.0384289	0.0358866	0.0390307	0.0424246	0.0384473	0.0528837	0.0528569	0.0864678	0.0345138	0.0972665	0.0412734	0.0416403	0.0465151	0.0625928
1.202	0.0431596	0.0447114	0.0358909	0.0563418	0.0456717	0.0336113	0.0494852	0.0492635	0.0446267	0.0439852	0.0416757	0.0406161	0.0432078	0.0489605	0.0660106	0.0459645	0.0557631	0.050569	0.0401972	0.0475143	0.0501434	0.154715	0.0411452	0.047529	0.0463512	0.0492394	0.0561327	0.0331451	0.0494269	0.0450604	0.0690191	0.0471153	0.039324	0.0399466	0.0593812	0.0408729	0.0374084	0.0412418	0.0454394	0.0407001	0.0566794	0.0574757	0.0800599	0.0351403	0.0959147	0.0420107	0.0439032	0.048579	0.066787
1.204	0.0467064	0.0489559	0.0395874	0.0671504	0.0498057	0.0359111	0.0558932	0.0561728	0.0486279	0.0472646	0.0450566	0.0436916	0.0484435	0.0548093	0.0818273	0.0505095	0.0614433	0.0604433	0.0444617	0.0527331	0.0597746	0.231915	0.0447273	0.051289	0.0500421	0.0541109	0.0695885	0.036752	0.0547405	0.0492549	0.0835203	0.0515496	0.0438029	0.0436456	0.0706328	0.0451102	0.0404441	0.0462283	0.0498201	0.0447505	0.069945	0.0722059	0.0784622	0.0404502	0.113472	0.0467205	0.0501974	0.0560582	0.0901157
1.206	0.0518149	0.0534641	0.0437369	0.0734498	0.0556828	0.0399795	0.060958	0.0634992	0.0531468	0.0516348	0.051248	0.0479409	0.0530423	0.0598137	0.0932811	0.0551097	0.0671988	0.0674611	0.0502204	0.0583738	0.0675793	0.302485	0.0500488	0.0577915	0.0538954	0.0589201	0.0748187	0.0412955	0.0577382	0.0538938	0.100743	0.0556405	0.0482252	0.0477306	0.0814012	0.0491871	0.0434887	0.0510624	0.0543233	0.0495871	0.0885335	0.0857006	0.0813358	0.0508529	0.123309	0.0539607	0.0579068	0.0638358	0.118382
1.208	0.0537529	0.0556919	0.0458453	0.0675938	0.057067	0.0422198	0.0597914	0.0636072	0.0557913	0.0535604	0.0543623	0.0494329	0.0528511	0.0621591	0.0849664	0.0579202	0.0689508	0.062016	0.0525036	0.0599221	0.0651899	0.208636	0.0526555	0.0589426	0.0567075	0.0618509	0.0654156	0.0416406	0.0572782	0.0558098	0.0902428	0.0582444	0.0488725	0.0495269	0.077517	0.0515053	0.0449552	0.0523797	0.0571196	0.0533391	0.0759845	0.0741699	0.0796276	0.0483679	0.101285	0.0571719	0.057624	0.0639196	0.0935473
1.21	0.055377	0.057299	0.0472365	0.0613346	0.0579586	0.0424608	0.0579719	0.0607198	0.0570409	0.054505	0.0535342	0.0490479	0.0511714	0.0640489	0.0724373	0.0603959	0.0690413	0.0587086	0.0522875	0.0607555	0.0607421	0.128652	0.0540582	0.0596604	0.0588969	0.0641143	0.0577103	0.04159	0.05696	0.0563689	0.0832396	0.0604932	0.0483554	0.051056	0.0687649	0.0534947	0.0459596	0.0527953	0.0594825	0.0562746	0.0671254	0.0670428	0.0732066	0.0436851	0.0740105	0.0564135	0.0568688	0.0612555	0.0714501
1.212	0.0589968	0.0599419	0.0491883	0.0607761	0.0602466	0.0444593	0.059375	0.0613057	0.059349	0.0570158	0.0536766	0.0506854	0.0518458	0.0673995	0.0685383	0.0642033	0.0713207	0.0593181	0.0541055	0.0627872	0.0613201	0.101736	0.0573257	0.0626776	0.0613872	0.0683068	0.0564027	0.0434636	0.0586104	0.0583366	0.0848502	0.0637271	0.0497055	0.0542719	0.0673484	0.0567742	0.0483659	0.0551183	0.0632625	0.0600516	0.0674327	0.0673337	0.0706499	0.0434818	0.0620068	0.0575724	0.0594343	0.0620992	0.067233
1.214	0.0634501	0.0640396	0.053046	0.0632748	0.0644661	0.0472352	0.0627846	0.0644641	0.0634387	0.0607447	0.0563023	0.0539911	0.0544623	0.0726795	0.0700579	0.0694358	0.0754293	0.0622645	0.057674	0.0665644	0.0651199	0.0931902	0.0620077	0.0677869	0.0652411	0.0732086	0.0589569	0.0467153	0.0621042	0.0619013	0.0905759	0.0686529	0.0527589	0.0588261	0.0702495	0.0616991	0.0522133	0.058956	0.0685449	0.0653719	0.0713173	0.070865	0.07206	0.0460092	0.0586155	0.0613713	0.0639562	0.0656668	0.0697832
1.216	0.0683474	0.069044	0.0579896	0.0672515	0.0695813	0.0514487	0.067163	0.0691811	0.0688285	0.064832	0.0618399	0.0582853	0.0578454	0.0792926	0.0742159	0.0755953	0.0805637	0.0665198	0.0623345	0.0721907	0.070361	0.0923885	0.0676208	0.0738745	0.0701698	0.0792881	0.063092	0.0507796	0.0662259	0.0667387	0.0987303	0.0744493	0.0567517	0.0635669	0.0747271	0.0673984	0.0564439	0.0638951	0.0746352	0.0720592	0.0768414	0.0768445	0.0761996	0.0505846	0.0587228	0.0667521	0.070034	0.0710504	0.0757709
1.218	0.0725034	0.0733509	0.0618981	0.071061	0.0730906	0.0553673	0.0710757	0.0738076	0.0736721	0.0683223	0.0658307	0.0615405	0.0602682	0.0855315	0.0783471	0.0808355	0.0855191	0.0703943	0.0667773	0.0772173	0.0756093	0.0936559	0.0726689	0.0793568	0.0746576	0.0843791	0.0660273	0.0543628	0.0698891	0.0710439	0.104407	0.0792988	0.0602381	0.0673594	0.0784381	0.0728054	0.0595769	0.0689557	0.0798237	0.0790792	0.0813485	0.0809951	0.0809674	0.0538228	0.0594129	0.0721818	0.0752316	0.0768381	0.0811932
1.22	0.0763726	0.0772812	0.0653586	0.0743911	0.0768613	0.058634	0.0746125	0.0775026	0.0777246	0.0713053	0.0682483	0.0638037	0.0621937	0.0917029	0.0821692	0.0859542	0.0901546	0.0734592	0.0707448	0.0814098	0.0807922	0.0947304	0.0772532	0.083601	0.0788209	0.0893905	0.0679407	0.0573845	0.0732856	0.074263	0.10961	0.0836351	0.0635259	0.0709298	0.0817192	0.0785238	0.0621773	0.0739059	0.0842476	0.0862476	0.0850449	0.0848317	0.085743	0.0558449	0.0603879	0.0773647	0.0801746	0.0825241	0.086878
1.222	0.0811756	0.0820866	0.069757	0.0784604	0.0820911	0.0628858	0.0789543	0.0814433	0.0827414	0.0766308	0.071656	0.0673142	0.0647822	0.0987249	0.0870469	0.0921442	0.0955372	0.0773756	0.0753574	0.0861775	0.0864509	0.0988941	0.0823656	0.0889415	0.0837469	0.0955475	0.0705015	0.0615584	0.0773848	0.0782185	0.116628	0.0894556	0.0677024	0.0753757	0.0863452	0.0852341	0.0659019	0.0796546	0.0895191	0.0943578	0.0900382	0.0904498	0.0920275	0.0591411	0.062783	0.0832935	0.086441	0.0889917	0.094685
1.224	0.0870557	0.0873754	0.0751147	0.0832513	0.0875815	0.0676581	0.0842465	0.0862649	0.0885382	0.0819547	0.076895	0.0718405	0.0681686	0.106519	0.092845	0.0988003	0.101418	0.081866	0.0805436	0.0914378	0.0926114	0.10375	0.0878268	0.0956717	0.0891154	0.101424	0.0742394	0.0661043	0.0822187	0.083053	0.12398	0.095696	0.0722339	0.0805653	0.0922055	0.0926332	0.0706919	0.0861042	0.0957231	0.103148	0.0962462	0.0963412	0.0996223	0.063865	0.066079	0.0904088	0.0938683	0.0962367	0.102433
1.226	0.0923565	0.0929549	0.0806389	0.0885353	0.0928235	0.0728778	0.0896112	0.0915186	0.0947552	0.086695	0.0827878	0.0768127	0.0720894	0.115441	0.0990553	0.106261	0.107121	0.087271	0.085582	0.0979386	0.0995505	0.108882	0.0938688	0.102109	0.0944355	0.107778	0.0788949	0.0709655	0.0874555	0.088205	0.131672	0.102124	0.0768865	0.0859671	0.0983871	0.100901	0.0759601	0.0926656	0.1023	0.112705	0.102709	0.10311	0.108263	0.069367	0.0695994	0.098411	0.101849	0.104242	0.110681
1.228	0.0981117	0.0984406	0.0857939	0.0940631	0.0982632	0.0784936	0.0945434	0.0968999	0.101026	0.0913358	0.0884104	0.0816976	0.0755572	0.124601	0.105323	0.11341	0.112635	0.0919641	0.0900779	0.104274	0.106559	0.113946	0.100384	0.10862	0.0993683	0.114689	0.0831018	0.0755968	0.0925638	0.0935538	0.139569	0.107618	0.0816729	0.0907221	0.104068	0.109315	0.0811388	0.0991875	0.108285	0.122949	0.109697	0.110091	0.118324	0.0756214	0.0732267	0.106807	0.110674	0.113057	0.119412
1.23	0.101963	0.103032	0.088939	0.0988063	0.100881	0.0831961	0.0989015	0.101465	0.106155	0.094918	0.0915694	0.0850886	0.0779849	0.133763	0.110747	0.119779	0.117516	0.0962151	0.0938115	0.109219	0.112445	0.1178	0.10471	0.113387	0.103535	0.119635	0.085716	0.0793112	0.0969357	0.0979841	0.146152	0.111788	0.0856481	0.0945227	0.1086	0.117115	0.0851711	0.105466	0.113057	0.132626	0.114144	0.114272	0.128841	0.0795194	0.0760661	0.11488	0.11829	0.121452	0.126048
1.232	0.105966	0.106736	0.0925841	0.103136	0.10391	0.0876684	0.103307	0.1052	0.110868	0.0985344	0.0943713	0.0882317	0.0800396	0.143	0.115599	0.126001	0.12204	0.0994682	0.0973666	0.113959	0.117815	0.122181	0.108862	0.117665	0.107839	0.12501	0.0881546	0.0830346	0.101066	0.101979	0.152915	0.116251	0.0891085	0.0987419	0.112529	0.125514	0.0888516	0.111956	0.117549	0.14234	0.118918	0.119015	0.140249	0.083238	0.0788484	0.123074	0.12668	0.129866	0.132837
1.234	0.110729	0.111835	0.0969436	0.108105	0.108602	0.0935856	0.108713	0.109509	0.116554	0.102967	0.0991909	0.0930843	0.0827877	0.153256	0.121182	0.132906	0.127274	0.103359	0.101963	0.119645	0.124141	0.12844	0.114369	0.123335	0.112966	0.130333	0.0921997	0.0876627	0.105875	0.107152	0.160174	0.121644	0.0933678	0.104146	0.117481	0.13508	0.0936272	0.119387	0.122498	0.15305	0.125714	0.125546	0.153784	0.0885975	0.0828768	0.132457	0.136384	0.139536	0.141077
1.236	0.116165	0.118096	0.101779	0.113416	0.113892	0.0998572	0.11476	0.114722	0.122707	0.108504	0.104461	0.0988219	0.0866931	0.164097	0.127372	0.1403	0.1332	0.108687	0.107337	0.125248	0.130976	0.135572	0.120547	0.130324	0.11845	0.136319	0.0968393	0.092796	0.111473	0.113184	0.168316	0.127334	0.098297	0.110109	0.123333	0.145022	0.0994366	0.12766	0.128131	0.164153	0.132837	0.132812	0.168839	0.0946117	0.0874114	0.142762	0.14708	0.150237	0.149377
1.238	0.122057	0.124134	0.107198	0.118369	0.11946	0.106884	0.120219	0.120312	0.128872	0.114461	0.110753	0.104955	0.0908327	0.174516	0.133543	0.147355	0.139048	0.113806	0.112985	0.131057	0.137627	0.142575	0.126967	0.136304	0.123669	0.142917	0.100749	0.0986852	0.116986	0.11892	0.17624	0.132371	0.1031	0.116363	0.128659	0.155012	0.105557	0.135914	0.134	0.175005	0.14032	0.139523	0.184424	0.101038	0.0920389	0.153359	0.157311	0.161038	0.157804
1.24	0.127802	0.129795	0.11343	0.122727	0.124444	0.114423	0.125129	0.125927	0.134586	0.120227	0.116653	0.111464	0.0944815	0.183693	0.139273	0.154005	0.144565	0.117743	0.119033	0.135817	0.144138	0.148252	0.133431	0.143193	0.128036	0.148787	0.104468	0.105109	0.121917	0.124099	0.1837	0.136444	0.107634	0.122243	0.133286	0.164417	0.111168	0.143491	0.138935	0.184721	0.146735	0.146604	0.20034	0.107015	0.0974558	0.163902	0.167639	0.17128	0.16614
1.242	0.133514	0.135175	0.117648	0.126796	0.129634	0.121876	0.130306	0.131578	0.139573	0.125713	0.122216	0.11821	0.0982915	0.191778	0.144553	0.160577	0.14985	0.122077	0.125541	0.140344	0.150497	0.153731	0.139489	0.150371	0.131908	0.153859	0.108626	0.111063	0.126877	0.129504	0.191258	0.139909	0.112499	0.128543	0.137911	0.172632	0.116654	0.151037	0.143355	0.193098	0.153668	0.152731	0.217805	0.113439	0.104653	0.173959	0.177991	0.180534	0.174636
1.244	0.13938	0.141597	0.122183	0.131039	0.135338	0.129912	0.135865	0.137672	0.144468	0.131822	0.128118	0.126027	0.10288	0.198939	0.150115	0.167208	0.155218	0.126938	0.132644	0.145103	0.157137	0.159731	0.146755	0.15762	0.136113	0.159034	0.11363	0.11825	0.132086	0.135496	0.198732	0.144056	0.117941	0.135396	0.142873	0.180167	0.123085	0.159418	0.147921	0.200768	0.156118	0.155827	0.236264	0.117845	0.111842	0.183353	0.187754	0.188923	0.18314
1.246	0.146337	0.14874	0.127802	0.136046	0.14227	0.139673	0.142689	0.144869	0.149953	0.139155	0.135209	0.13535	0.108595	0.206641	0.156658	0.174437	0.161604	0.132634	0.141062	0.150647	0.164832	0.167073	0.154801	0.16656	0.141124	0.166066	0.1199	0.127076	0.137805	0.142596	0.207475	0.149182	0.124236	0.143687	0.148586	0.188152	0.130962	0.169004	0.153288	0.20864	0.160222	0.159979	0.248607	0.123218	0.11602	0.192447	0.196858	0.197318	0.192745
1.248	0.155435	0.157512	0.135645	0.142205	0.150306	0.151061	0.151205	0.153635	0.156787	0.147962	0.144277	0.146418	0.115689	0.214262	0.163964	0.18352	0.169673	0.139984	0.151525	0.157864	0.173944	0.176471	0.164961	0.17772	0.146721	0.174609	0.127198	0.13784	0.143956	0.151506	0.216865	0.155001	0.131937	0.153819	0.15601	0.197196	0.140289	0.180166	0.16018	0.217548	0.165846	0.165621	0.256128	0.129399	0.119883	0.201559	0.206332	0.206009	0.204286
1.25	0.166481	0.166663	0.146822	0.148195	0.162128	0.165316	0.159701	0.16322	0.164629	0.159672	0.156044	0.160412	0.123403	0.221883	0.170948	0.193165	0.178154	0.146428	0.163962	0.164606	0.18329	0.185077	0.178598	0.191812	0.151509	0.182979	0.134073	0.151081	0.150259	0.161166	0.227413	0.1588	0.140118	0.164083	0.164236	0.206031	0.15026	0.192175	0.166975	0.227469	0.172406	0.171894	0.266835	0.137328	0.126114	0.210696	0.215923	0.214989	0.217406
1.252	0.174524	0.175861	0.15646	0.1535	0.170829	0.179378	0.167831	0.173014	0.171596	0.167927	0.168389	0.174504	0.13121	0.230353	0.177796	0.20291	0.185942	0.152871	0.176029	0.170873	0.192575	0.191291	0.190658	0.204724	0.15598	0.190788	0.140411	0.163276	0.157284	0.170061	0.236308	0.162695	0.147836	0.174868	0.171668	0.213661	0.160119	0.204376	0.172834	0.237225	0.179172	0.178857	0.280181	0.146193	0.134118	0.219844	0.225735	0.224768	0.230819
1.254	0.183673	0.187059	0.159519	0.159707	0.175542	0.192491	0.17762	0.183906	0.178163	0.175824	0.175719	0.187359	0.14057	0.239869	0.185617	0.214093	0.194299	0.160339	0.187676	0.17877	0.20335	0.198085	0.201948	0.216443	0.161077	0.201314	0.147431	0.17588	0.16519	0.179546	0.246599	0.167137	0.15631	0.187796	0.179747	0.221919	0.1708	0.218142	0.179241	0.247685	0.183617	0.18288	0.295599	0.155216	0.143983	0.229499	0.236701	0.235768	0.24531
1.256	0.195554	0.199059	0.165787	0.167629	0.184649	0.208911	0.189674	0.19676	0.18625	0.186746	0.184738	0.202764	0.152045	0.250492	0.194641	0.227323	0.204636	0.168992	0.201776	0.187699	0.216279	0.20529	0.21647	0.231948	0.166799	0.213666	0.155868	0.191642	0.174298	0.191281	0.259128	0.172388	0.166475	0.203839	0.189615	0.232516	0.183958	0.234598	0.187441	0.260452	0.187972	0.187876	0.314062	0.164366	0.15599	0.240505	0.249101	0.248806	0.261249
1.258	0.209992	0.214406	0.174875	0.177913	0.196412	0.228671	0.204934	0.212359	0.196283	0.20013	0.19817	0.222205	0.166586	0.263826	0.205198	0.243686	0.21772	0.180326	0.219642	0.198815	0.231623	0.214144	0.233849	0.251424	0.174452	0.229217	0.166478	0.210638	0.18583	0.205727	0.275212	0.179237	0.179592	0.224157	0.202041	0.246118	0.200975	0.254441	0.198063	0.275714	0.195999	0.19584	0.335439	0.176541	0.170602	0.254078	0.264555	0.265428	0.279859
1.26	0.228977	0.233774	0.187803	0.190029	0.212586	0.252795	0.223442	0.231536	0.208143	0.217515	0.215655	0.246279	0.184861	0.279079	0.217084	0.263737	0.233471	0.194079	0.242194	0.211613	0.249492	0.223263	0.255397	0.275962	0.18331	0.248839	0.178462	0.23448	0.199364	0.222988	0.294692	0.186187	0.196033	0.249103	0.217279	0.261562	0.221515	0.278164	0.210202	0.293315	0.20475	0.204231	0.358525	0.191451	0.187415	0.27058	0.283129	0.285159	0.299985
1.262	0.251099	0.255008	0.201379	0.202323	0.230983	0.282319	0.243455	0.253985	0.219956	0.237894	0.237197	0.275195	0.205535	0.294351	0.228464	0.285835	0.249958	0.208189	0.269445	0.222532	0.268349	0.229565	0.28033	0.305073	0.19087	0.270175	0.190561	0.262685	0.213133	0.241123	0.315293	0.189831	0.213944	0.278013	0.233098	0.276882	0.243857	0.304634	0.22225	0.311283	0.212085	0.211389	0.38124	0.206353	0.205523	0.289555	0.304257	0.306314	0.319591
1.264	0.274137	0.278289	0.212616	0.21512	0.249639	0.31526	0.266221	0.279979	0.230538	0.258486	0.259542	0.308179	0.228699	0.309376	0.23851	0.311385	0.267545	0.222546	0.301128	0.231451	0.288132	0.232497	0.307277	0.337421	0.197516	0.294219	0.203187	0.294504	0.22705	0.259938	0.338448	0.191831	0.233859	0.313536	0.249284	0.292485	0.269283	0.334365	0.235155	0.328547	0.21973	0.219569	0.402252	0.222857	0.225091	0.31165	0.328465	0.329799	0.340177
1.266	0.302942	0.30703	0.226821	0.230213	0.273574	0.354226	0.29412	0.311845	0.241292	0.283724	0.285644	0.346683	0.256331	0.325867	0.248149	0.342942	0.288638	0.23983	0.339888	0.240605	0.310782	0.234285	0.339056	0.376681	0.205374	0.324729	0.218223	0.333746	0.242317	0.282077	0.366535	0.193895	0.258788	0.359693	0.268364	0.309514	0.301409	0.370001	0.251366	0.346016	0.229336	0.229078	0.42062	0.242078	0.246418	0.338276	0.358277	0.357649	0.362556
1.268	0.33868	0.342501	0.243389	0.249082	0.304738	0.402338	0.327492	0.352114	0.253527	0.316324	0.318383	0.393577	0.289538	0.344095	0.258651	0.381443	0.313903	0.26029	0.38991	0.249665	0.336656	0.235641	0.378956	0.425294	0.215158	0.361693	0.236751	0.38362	0.260006	0.309252	0.400695	0.197631	0.290788	0.418501	0.291441	0.328087	0.342077	0.413015	0.272146	0.36401	0.241754	0.241905	0.435736	0.26574	0.268386	0.371163	0.394987	0.391153	0.386831
1.27	0.383629	0.386118	0.26537	0.272586	0.344525	0.461108	0.365147	0.402806	0.267704	0.357173	0.359329	0.450294	0.327576	0.363471	0.270376	0.426924	0.343694	0.285208	0.454084	0.260291	0.365687	0.238103	0.428324	0.482723	0.227361	0.404128	0.259144	0.447556	0.280216	0.342838	0.440579	0.203728	0.331709	0.492312	0.318174	0.347628	0.391967	0.464992	0.298446	0.382366	0.258244	0.258459	0.445298	0.294765	0.289059	0.412468	0.440643	0.431168	0.411847
1.272	0.439305	0.43766	0.292987	0.299773	0.393841	0.53376	0.402957	0.465184	0.283288	0.406969	0.411067	0.516484	0.367413	0.381539	0.282497	0.475919	0.376161	0.314319	0.534988	0.271999	0.396621	0.242423	0.490335	0.547806	0.241762	0.44798	0.284722	0.529702	0.300171	0.382397	0.485379	0.210945	0.382771	0.577701	0.347073	0.365964	0.449206	0.52614	0.329388	0.399973	0.278575	0.278923	0.446463	0.328411	0.30542	0.464237	0.496645	0.477959	0.437052
1.274	0.503895	0.491099	0.324903	0.326899	0.447435	0.620625	0.432679	0.537339	0.297383	0.461196	0.472329	0.590065	0.401309	0.391408	0.292783	0.519603	0.405223	0.341266	0.631049	0.28134	0.425315	0.244264	0.565738	0.614095	0.255545	0.48282	0.310023	0.629378	0.31451	0.423358	0.530466	0.214077	0.440299	0.663255	0.372877	0.37887	0.506296	0.59193	0.360889	0.412711	0.299876	0.300033	0.439119	0.3651	0.313904	0.528856	0.566091	0.528851	0.459519
1.276	0.571242	0.53725	0.355396	0.349337	0.494445	0.716303	0.446277	0.612714	0.30654	0.509904	0.540174	0.665614	0.421445	0.388917	0.297884	0.550072	0.42412	0.360049	0.731635	0.285139	0.4465	0.243274	0.6506	0.669512	0.266063	0.501506	0.329339	0.739114	0.319298	0.459283	0.568593	0.211259	0.49716	0.735259	0.388943	0.383425	0.553484	0.653732	0.38863	0.417118	0.322264	0.321103	0.424901	0.401292	0.312975	0.610464	0.653532	0.57696	0.474316
1.278	0.63508	0.566561	0.380543	0.363144	0.525414	0.812025	0.442355	0.679505	0.309183	0.543747	0.610192	0.734534	0.425047	0.375529	0.295817	0.560623	0.428597	0.366083	0.81679	0.281527	0.455473	0.238322	0.739502	0.70532	0.272488	0.50183	0.337392	0.844542	0.314573	0.483712	0.590941	0.205694	0.544263	0.779198	0.391199	0.378913	0.581394	0.700277	0.408993	0.413044	0.341741	0.340135	0.407247	0.4315	0.304354	0.714122	0.76397	0.611164	0.476123
1.28	0.684499	0.571797	0.396643	0.365387	0.532679	0.88984	0.427373	0.722844	0.304885	0.556024	0.672277	0.786104	0.414413	0.357142	0.287245	0.550893	0.419171	0.359501	0.864208	0.272768	0.450784	0.230347	0.818351	0.715395	0.273663	0.486631	0.33219	0.924188	0.303418	0.491305	0.591941	0.198001	0.57112	0.787999	0.380454	0.367118	0.584531	0.721571	0.41888	0.402434	0.356749	0.354057	0.389256	0.45161	0.291325	0.842376	0.898696	0.620146	0.464868
1.282	0.709998	0.554517	0.400921	0.356372	0.51832	0.929835	0.410335	0.733002	0.294924	0.548395	0.713818	0.809128	0.39596	0.339809	0.275371	0.528135	0.401072	0.344854	0.863571	0.262047	0.43595	0.221913	0.870471	0.701016	0.268788	0.463746	0.317784	0.959786	0.289903	0.481468	0.573354	0.189809	0.572585	0.765095	0.362874	0.351592	0.566686	0.715816	0.417923	0.388991	0.36359	0.359238	0.372711	0.457701	0.277583	0.987847	1.04566	0.602422	0.444422
1.284	0.706788	0.526906	0.393288	0.340894	0.494176	0.92429	0.396394	0.714278	0.282548	0.529014	0.726647	0.800731	0.376877	0.326579	0.2638	0.501935	0.38066	0.328899	0.825925	0.250821	0.417526	0.213713	0.883067	0.672521	0.259508	0.440062	0.301645	0.947689	0.27745	0.459776	0.545105	0.182839	0.553323	0.722661	0.345128	0.335764	0.538867	0.692	0.408947	0.375923	0.360358	0.354051	0.358499	0.448885	0.26569	1.12801	1.17626	0.56942	0.422415
1.286	0.679925	0.499985	0.379596	0.325341	0.470522	0.886937	0.386387	0.682375	0.270847	0.506675	0.713426	0.77046	0.361585	0.316494	0.254052	0.478514	0.362535	0.31455	0.775162	0.241176	0.400893	0.205789	0.856799	0.64179	0.248754	0.420783	0.288184	0.902892	0.267246	0.434624	0.51764	0.176716	0.52506	0.677448	0.330304	0.322234	0.511851	0.663186	0.396227	0.364296	0.351119	0.343407	0.345975	0.432154	0.255829	1.22794	1.25212	0.536102	0.402656
1.288	0.64347	0.477589	0.36454	0.31256	0.452445	0.841031	0.379971	0.650737	0.260638	0.486363	0.685075	0.733446	0.351008	0.308942	0.245937	0.460562	0.348151	0.3032	0.72959	0.233249	0.387267	0.198616	0.808655	0.616363	0.238197	0.40651	0.277556	0.850077	0.258863	0.412175	0.495333	0.171393	0.498129	0.63984	0.318558	0.310944	0.490149	0.637274	0.382916	0.354428	0.338748	0.330639	0.333917	0.414932	0.247621	1.26051	1.25493	0.508743	0.385021
1.29	0.608395	0.459291	0.349857	0.302299	0.439835	0.800714	0.376971	0.624467	0.251545	0.470225	0.653456	0.700386	0.343742	0.303282	0.239026	0.447513	0.336777	0.29362	0.694827	0.225719	0.376122	0.190309	0.75925	0.597669	0.228416	0.395989	0.269073	0.804674	0.252148	0.393927	0.476697	0.165659	0.47608	0.612088	0.309222	0.301003	0.473984	0.616002	0.371174	0.345937	0.325505	0.318016	0.32182	0.398522	0.240881	1.23973	1.22042	0.486847	0.369368
1.292	0.579242	0.445796	0.337159	0.294794	0.432089	0.768251	0.377131	0.604948	0.244147	0.457681	0.623395	0.674663	0.339165	0.299535	0.233517	0.439627	0.328193	0.286744	0.670299	0.219435	0.367717	0.183055	0.718322	0.584985	0.220444	0.389908	0.263226	0.770409	0.247177	0.379869	0.463802	0.161605	0.459807	0.593417	0.302305	0.292701	0.463536	0.599983	0.362778	0.338458	0.316066	0.309874	0.309466	0.386187	0.235309	1.21308	1.2004	0.47054	0.356638
1.294	0.556601	0.437424	0.326814	0.290266	0.429538	0.744397	0.379004	0.593019	0.238652	0.449929	0.597679	0.656492	0.337111	0.297068	0.229254	0.434986	0.322159	0.282488	0.655235	0.214304	0.361695	0.177366	0.687031	0.577749	0.214714	0.386118	0.259652	0.74766	0.243289	0.369866	0.455091	0.158643	0.449716	0.582086	0.297843	0.286382	0.458377	0.589749	0.358027	0.332064	0.311365	0.30555	0.296898	0.380266	0.230219	1.20984	1.20723	0.46029	0.346342
1.296	0.540154	0.431968	0.32007	0.287957	0.430674	0.729221	0.380506	0.587612	0.234379	0.446398	0.578279	0.644883	0.335977	0.294782	0.225575	0.431614	0.317422	0.279445	0.647719	0.209824	0.356624	0.172321	0.664834	0.574098	0.210869	0.382889	0.257294	0.734652	0.239943	0.362843	0.44934	0.156151	0.444517	0.57523	0.2945	0.281243	0.456191	0.583802	0.356112	0.326255	0.308155	0.301387	0.284323	0.378287	0.224939	1.20998	1.2019	0.454715	0.337741
1.298	0.528603	0.427186	0.315425	0.286595	0.433058	0.721355	0.380551	0.585845	0.230582	0.444169	0.565153	0.638108	0.334798	0.292323	0.22218	0.428415	0.312786	0.276809	0.644401	0.205614	0.351612	0.168646	0.650079	0.572027	0.208187	0.379257	0.255505	0.728948	0.236666	0.357264	0.444252	0.154455	0.442398	0.570138	0.291218	0.27678	0.454871	0.579635	0.355552	0.320237	0.300701	0.292645	0.271398	0.374657	0.219227	1.16406	1.13188	0.451284	0.329995
1.3	0.520158	0.422598	0.310757	0.284839	0.43482	0.717479	0.37854	0.585082	0.226243	0.442413	0.554694	0.633793	0.332505	0.28932	0.218699	0.423852	0.307753	0.273486	0.642571	0.201196	0.346071	0.165273	0.640316	0.569615	0.205536	0.374636	0.253584	0.727143	0.232666	0.352215	0.438952	0.153059	0.441432	0.565199	0.287577	0.272562	0.453388	0.575299	0.355441	0.313639	0.287961	0.279964	0.257894	0.365211	0.212273	1.05117	0.998578	0.448201	0.321178
1.302	0.512553	0.417092	0.307186	0.282041	0.434882	0.714342	0.373275	0.583768	0.221595	0.439503	0.546259	0.629639	0.327854	0.283877	0.214806	0.417252	0.301566	0.269384	0.640688	0.196646	0.339412	0.161038	0.632519	0.564495	0.202962	0.36723	0.250886	0.725321	0.227741	0.347241	0.432196	0.151424	0.43996	0.558203	0.282958	0.267677	0.450345	0.569467	0.354618	0.306204	0.274586	0.268013	0.243859	0.353293	0.204144	0.904527	0.853278	0.444348	0.311512
1.304	0.504303	0.409524	0.303047	0.278098	0.432235	0.709855	0.363769	0.580562	0.216777	0.433782	0.53728	0.623705	0.320241	0.276236	0.210561	0.407364	0.293365	0.264561	0.637112	0.192025	0.331498	0.158239	0.624838	0.555163	0.200826	0.356877	0.246964	0.722474	0.221755	0.341343	0.424069	0.149624	0.436932	0.547739	0.277093	0.262038	0.444567	0.561029	0.352329	0.297521	0.263648	0.258804	0.22991	0.342776	0.195206	0.76829	0.731254	0.4385	0.301532
1.306	0.495036	0.398733	0.297472	0.272621	0.424993	0.702578	0.349609	0.573833	0.211498	0.424986	0.527957	0.61483	0.309318	0.266413	0.206188	0.393983	0.283086	0.257829	0.629392	0.187305	0.321869	0.156307	0.616722	0.541132	0.198594	0.343527	0.241735	0.716458	0.214638	0.333987	0.413818	0.148181	0.431478	0.531947	0.269903	0.256095	0.435301	0.548926	0.348453	0.287807	0.255195	0.251251	0.217129	0.333257	0.185494	0.661539	0.6402	0.429007	0.290843
1.308	0.483745	0.384166	0.29142	0.265262	0.412456	0.690501	0.332032	0.561502	0.205987	0.411583	0.516495	0.601972	0.295555	0.254972	0.201403	0.376772	0.270433	0.249955	0.61476	0.18261	0.310271	0.155028	0.606678	0.521868	0.196026	0.327551	0.234808	0.70419	0.206812	0.324508	0.399712	0.147306	0.422568	0.510358	0.261127	0.249988	0.421595	0.531841	0.341941	0.277502	0.247983	0.244308	0.206093	0.323337	0.176349	0.582797	0.573229	0.414403	0.27905
1.31	0.469032	0.36601	0.28304	0.256205	0.394302	0.671284	0.313647	0.542008	0.2001	0.394104	0.502348	0.584132	0.280663	0.24375	0.196593	0.357225	0.256328	0.241624	0.591507	0.178232	0.297585	0.154576	0.592958	0.497358	0.193554	0.31032	0.226949	0.683142	0.199142	0.31337	0.383004	0.147736	0.409358	0.483361	0.251928	0.244355	0.404482	0.509617	0.33361	0.267465	0.238651	0.23548	0.197224	0.310772	0.168884	0.521057	0.51729	0.394483	0.266599
1.312	0.450768	0.346505	0.27397	0.246597	0.373844	0.64458	0.297306	0.516707	0.194785	0.374714	0.485228	0.562073	0.266849	0.23415	0.193259	0.338527	0.242941	0.233999	0.560942	0.175435	0.285347	0.154753	0.574029	0.470086	0.192106	0.294596	0.219931	0.652788	0.193136	0.301585	0.365522	0.150001	0.392947	0.453964	0.24451	0.240979	0.387034	0.483989	0.325257	0.258969	0.22941	0.227161	0.191117	0.295639	0.164257	0.469179	0.469905	0.371332	0.256186
1.314	0.431273	0.329107	0.26569	0.239089	0.354713	0.610543	0.286024	0.489357	0.191534	0.356467	0.463992	0.537878	0.256873	0.227911	0.193301	0.323702	0.232325	0.229607	0.526987	0.17548	0.275777	0.158004	0.550805	0.444023	0.193214	0.282861	0.215738	0.61502	0.190667	0.291493	0.350973	0.156221	0.376634	0.426063	0.240972	0.241798	0.373086	0.458436	0.318755	0.253438	0.223298	0.222724	0.188598	0.281926	0.164424	0.426987	0.432205	0.348857	0.251381
1.316	0.413799	0.317911	0.260126	0.236776	0.341835	0.574434	0.282479	0.465282	0.192362	0.344479	0.444336	0.515914	0.253972	0.226092	0.199203	0.315607	0.226454	0.2318	0.495405	0.180964	0.271786	0.166996	0.527375	0.423154	0.200359	0.277466	0.218326	0.576692	0.194024	0.287327	0.343266	0.169162	0.365128	0.40476	0.244721	0.250573	0.36771	0.437896	0.318495	0.25294	0.224107	0.225644	0.192424	0.273236	0.172406	0.394707	0.403334	0.331517	0.255845
1.318	0.404715	0.317053	0.263444	0.244559	0.342146	0.543583	0.290926	0.451923	0.201258	0.344315	0.432584	0.504003	0.263016	0.230651	0.215662	0.318361	0.228604	0.245193	0.473556	0.196659	0.277913	0.186285	0.511745	0.412777	0.219792	0.282607	0.234165	0.545576	0.207551	0.294276	0.348547	0.196004	0.365743	0.394443	0.261853	0.274766	0.378604	0.427795	0.331742	0.261517	0.23936	0.245354	0.207078	0.276021	0.196351	0.375806	0.389227	0.325779	0.277885
1.32	0.415791	0.334345	0.288338	0.273939	0.366397	0.527611	0.323094	0.460705	0.227077	0.367149	0.443118	0.515217	0.295893	0.246985	0.254926	0.341347	0.245888	0.281222	0.471103	0.233236	0.305384	0.228049	0.517998	0.421412	0.265352	0.306473	0.278004	0.531953	0.242603	0.323335	0.381033	0.252968	0.393003	0.404888	0.306763	0.331717	0.423609	0.437481	0.375024	0.288388	0.289705	0.305149	0.230166	0.308865	0.252655	0.383696	0.407557	0.345506	0.338322
1.322	0.475648	0.390751	0.376449	0.356363	0.444209	0.542971	0.411947	0.521766	0.29665	0.443575	0.514648	0.584802	0.384041	0.294562	0.351162	0.414441	0.299766	0.374094	0.512617	0.321723	0.382816	0.329346	0.578161	0.472628	0.374867	0.375743	0.395793	0.558013	0.327414	0.40604	0.488329	0.383822	0.487898	0.46377	0.421807	0.477238	0.551081	0.49408	0.498465	0.363789	0.428012	0.450683	0.288106	0.40934	0.369349	0.440651	0.481237	0.410537	0.484584
1.324	0.669444	0.526847	0.581223	0.487558	0.69057	0.648991	0.553397	0.680057	0.423525	0.652406	0.732602	0.786488	0.540417	0.397009	0.525511	0.573757	0.396768	0.558623	0.641064	0.492443	0.527088	0.540881	0.795316	0.655758	0.532013	0.532591	0.573704	0.673739	0.446	0.574924	0.709079	0.586806	0.685166	0.595207	0.63915	0.695671	0.758204	0.612918	0.697132	0.515741	0.765016	0.763753	0.467279	0.663863	0.554354	0.582684	0.6585	0.540345	0.793142
1.326	0.686262	0.632871	0.579861	0.490215	0.694017	0.759857	0.561959	0.755121	0.466593	0.68929	0.827402	0.869941	0.587613	0.418527	0.588929	0.613631	0.412153	0.649835	0.69044	0.560856	0.576738	0.618888	0.865041	0.690778	0.538812	0.534656	0.560353	0.678364	0.455596	0.634135	0.673527	0.580074	0.738224	0.588542	0.711987	0.689388	0.77441	0.634335	0.696893	0.557341	0.806383	0.73476	0.555874	0.819511	0.572953	0.650741	0.647208	0.586389	0.796928
1.328	0.459113	0.458041	0.35848	0.35654	0.417321	0.565859	0.420251	0.605538	0.355846	0.440596	0.582113	0.669649	0.447798	0.303745	0.442749	0.418246	0.313069	0.431963	0.553565	0.36965	0.45132	0.386668	0.576248	0.452737	0.387267	0.361912	0.380564	0.508777	0.343022	0.481385	0.42478	0.355622	0.552336	0.430101	0.520546	0.475561	0.569186	0.507561	0.497658	0.420731	0.410231	0.39297	0.401882	0.456993	0.388861	0.504622	0.42005	0.456972	0.445541
1.33	0.376333	0.344626	0.281509	0.277771	0.337248	0.456693	0.332161	0.453291	0.2564	0.347223	0.422479	0.495378	0.329651	0.246218	0.310795	0.33401	0.241557	0.322059	0.431094	0.266675	0.339946	0.268626	0.460738	0.374975	0.292573	0.298003	0.294632	0.435925	0.26567	0.349683	0.350776	0.277766	0.409946	0.366047	0.359719	0.364298	0.439545	0.412099	0.387642	0.317833	0.291111	0.294389	0.267169	0.317977	0.280154	0.351838	0.332552	0.338965	0.332723
1.332	0.37379	0.33067	0.291175	0.285802	0.34555	0.43041	0.342699	0.424985	0.249297	0.351182	0.405669	0.469793	0.326866	0.24533	0.30254	0.337548	0.24117	0.322124	0.408198	0.270068	0.331958	0.272278	0.450307	0.374342	0.306301	0.30448	0.315292	0.425184	0.275255	0.33739	0.372441	0.308743	0.400667	0.371819	0.354605	0.384546	0.451104	0.402872	0.401162	0.311256	0.313604	0.330187	0.243985	0.321798	0.292439	0.326788	0.343689	0.329183	0.362642
1.334	0.45365	0.391482	0.39855	0.369943	0.447863	0.460722	0.432903	0.494885	0.317923	0.445837	0.499502	0.555865	0.413979	0.298634	0.392035	0.41853	0.298766	0.411503	0.46538	0.359779	0.405912	0.375939	0.532967	0.445595	0.41018	0.384222	0.437369	0.477035	0.35286	0.420021	0.497291	0.426788	0.505608	0.44744	0.464973	0.532732	0.579721	0.469706	0.528756	0.38951	0.454958	0.477132	0.302967	0.415216	0.404298	0.388266	0.425875	0.391039	0.511883
1.336	0.654282	0.526328	0.585167	0.471952	0.703946	0.602853	0.545296	0.651708	0.422969	0.656108	0.724895	0.759573	0.547964	0.384389	0.541553	0.565552	0.378915	0.582858	0.598122	0.504874	0.531133	0.566619	0.771757	0.652018	0.521903	0.52544	0.571283	0.607363	0.437258	0.57062	0.683292	0.593764	0.67897	0.562203	0.654237	0.694461	0.744266	0.573927	0.681541	0.519339	0.812689	0.786359	0.485782	0.714046	0.560296	0.535844	0.609937	0.51302	0.81365
1.338	0.552606	0.564406	0.473567	0.420628	0.547582	0.638729	0.497019	0.66615	0.408931	0.565086	0.703761	0.758449	0.53098	0.35471	0.533902	0.522488	0.351279	0.576679	0.597004	0.489314	0.521515	0.539274	0.70224	0.559192	0.458408	0.444871	0.487636	0.54293	0.396407	0.557624	0.539094	0.480228	0.647942	0.488774	0.638703	0.593892	0.675994	0.542669	0.600075	0.494236	0.65251	0.591881	0.50398	0.700774	0.503582	0.559366	0.516481	0.51393	0.652124
1.34	0.347763	0.363635	0.26995	0.271169	0.310423	0.442172	0.333824	0.482765	0.271907	0.331116	0.438497	0.514268	0.358361	0.235256	0.348654	0.325403	0.235755	0.341567	0.437268	0.279718	0.363187	0.290006	0.434103	0.350854	0.282862	0.277769	0.292534	0.395614	0.263845	0.367334	0.314824	0.255257	0.429962	0.338231	0.401086	0.355723	0.441564	0.397154	0.378991	0.329033	0.289772	0.275195	0.298789	0.344926	0.286512	0.379137	0.300684	0.354155	0.314351
1.342	0.269674	0.256355	0.196121	0.189372	0.233513	0.355164	0.239877	0.342274	0.172222	0.242845	0.302056	0.360536	0.23702	0.174176	0.213123	0.240453	0.163987	0.228344	0.331743	0.175139	0.250043	0.172683	0.33213	0.280129	0.178176	0.208824	0.199054	0.336671	0.17686	0.238336	0.235759	0.161442	0.294133	0.273469	0.242257	0.234368	0.308456	0.306187	0.264057	0.225818	0.16733	0.16482	0.170103	0.214406	0.162563	0.233148	0.211551	0.236991	0.191226
1.344	0.235827	0.211902	0.166619	0.155758	0.202689	0.319559	0.200434	0.288076	0.132254	0.20769	0.25428	0.304982	0.188201	0.145397	0.158395	0.204509	0.134529	0.179572	0.291119	0.132498	0.202961	0.126937	0.290634	0.250665	0.13411	0.177703	0.160813	0.310261	0.138971	0.187353	0.202681	0.121841	0.240867	0.243527	0.183143	0.1838	0.254426	0.267462	0.21597	0.182581	0.119897	0.120963	0.12412	0.164173	0.114607	0.177032	0.175925	0.189173	0.142666
1.346	0.216754	0.188294	0.150768	0.13831	0.185339	0.299757	0.179159	0.262101	0.113133	0.188076	0.230814	0.278889	0.164258	0.12901	0.132083	0.184839	0.118813	0.153842	0.270129	0.11144	0.178809	0.104242	0.268157	0.233741	0.112023	0.160318	0.140333	0.294411	0.11952	0.162602	0.183717	0.101316	0.214442	0.22584	0.155575	0.157176	0.226419	0.24604	0.191174	0.159728	0.0970559	0.0999047	0.101609	0.139859	0.0915255	0.152655	0.157297	0.164887	0.119397
1.348	0.202956	0.172261	0.139709	0.126666	0.172733	0.284995	0.165232	0.244883	0.101411	0.174364	0.21457	0.262082	0.149264	0.117739	0.116379	0.171005	0.108442	0.137362	0.255107	0.0983079	0.16293	0.0905656	0.251804	0.221096	0.0982287	0.147822	0.126518	0.28139	0.107113	0.147058	0.169742	0.0886423	0.197539	0.212336	0.138902	0.139466	0.208038	0.230334	0.174911	0.144548	0.0832246	0.0862689	0.087202	0.124803	0.0778141	0.138238	0.14421	0.148565	0.103189
1.35	0.190719	0.159211	0.130224	0.117629	0.162433	0.270846	0.15458	0.230663	0.0922593	0.163217	0.201598	0.247573	0.138171	0.108467	0.104921	0.159373	0.100048	0.124749	0.242224	0.088341	0.150323	0.0802937	0.237026	0.209808	0.0881054	0.137684	0.1163	0.268581	0.097618	0.13508	0.157809	0.0789238	0.184312	0.200388	0.126897	0.125789	0.193875	0.216567	0.162056	0.132163	0.0729801	0.0764008	0.0761078	0.113419	0.0682172	0.126946	0.133013	0.135925	0.0907907
1.352	0.1798	0.148672	0.122398	0.109991	0.153619	0.257339	0.144752	0.218454	0.0848881	0.153834	0.189652	0.234278	0.128865	0.100521	0.0957647	0.149323	0.0926016	0.114715	0.230987	0.080489	0.139968	0.0721466	0.22392	0.198968	0.0803298	0.12862	0.108244	0.256693	0.0898147	0.125221	0.14771	0.071462	0.173243	0.189788	0.117315	0.114919	0.182103	0.204587	0.151411	0.121414	0.0661654	0.0695526	0.066987	0.104467	0.0606389	0.117483	0.1236	0.126019	0.0815624
1.354	0.170183	0.139108	0.115289	0.103381	0.146011	0.245343	0.13487	0.207875	0.0790811	0.145378	0.179056	0.222484	0.12024	0.0925381	0.0883881	0.139666	0.0857555	0.106526	0.221017	0.0741118	0.131053	0.0664292	0.212248	0.189062	0.0743224	0.12028	0.101487	0.24623	0.083186	0.117162	0.138977	0.0657086	0.164101	0.179858	0.108887	0.105909	0.171538	0.193786	0.142531	0.112285	0.0614279	0.0648026	0.0591273	0.0981983	0.0543986	0.110077	0.116394	0.118014	0.0746347
1.356	0.161251	0.130209	0.109457	0.0975724	0.138359	0.234091	0.124666	0.197902	0.0740401	0.136804	0.169161	0.211514	0.111743	0.0848671	0.0821507	0.130269	0.0789006	0.0993145	0.211272	0.0688446	0.122566	0.0616014	0.201433	0.179235	0.0693606	0.11167	0.0954055	0.236098	0.0773827	0.109616	0.131137	0.0611065	0.155805	0.169528	0.101126	0.098004	0.161158	0.183007	0.134526	0.104107	0.0582775	0.0613981	0.0525198	0.0932267	0.0491267	0.104462	0.110934	0.110457	0.0684506
1.358	0.152191	0.120865	0.103619	0.0914489	0.129012	0.223125	0.11449	0.187061	0.0691493	0.127195	0.160118	0.200254	0.103157	0.0783552	0.0760884	0.120703	0.0722423	0.0918857	0.200177	0.0640881	0.114275	0.0570452	0.191292	0.168107	0.0644388	0.103267	0.0888653	0.224508	0.0717536	0.101972	0.122311	0.0573104	0.146725	0.158588	0.0936536	0.0902575	0.150223	0.17157	0.125979	0.0961886	0.055412	0.0579901	0.0472697	0.0884438	0.0443463	0.0995019	0.105623	0.102053	0.0623711
1.36	0.142251	0.110873	0.096717	0.0844622	0.11788	0.209975	0.105282	0.174143	0.0639877	0.116465	0.1495	0.187612	0.0946659	0.0717372	0.0698111	0.110736	0.0657397	0.0844378	0.18671	0.0587696	0.105814	0.0519235	0.180277	0.155541	0.059246	0.0949854	0.0817633	0.210583	0.066066	0.0938745	0.111778	0.0531615	0.136097	0.14635	0.0862561	0.0825458	0.138784	0.158961	0.117276	0.0886126	0.0497763	0.0521727	0.0420592	0.0818475	0.0398621	0.0930771	0.0983453	0.0922604	0.0541372
1.362	0.131809	0.101567	0.0894552	0.0778326	0.106859	0.1945	0.0972373	0.160191	0.0589531	0.106458	0.137724	0.173744	0.0867361	0.066024	0.0640952	0.101965	0.0600361	0.0779026	0.172288	0.0538984	0.097739	0.0477658	0.167273	0.143069	0.0543125	0.0875154	0.0757838	0.195153	0.0610619	0.0857973	0.102083	0.0490777	0.125218	0.1353	0.0794705	0.0758948	0.128147	0.146381	0.109103	0.0817767	0.0444661	0.0463991	0.0365735	0.0736451	0.0356949	0.0853324	0.0896645	0.0825446	0.0466663
1.364	0.121733	0.0937872	0.0831579	0.0721839	0.0985247	0.17892	0.0898472	0.147378	0.0545611	0.0984342	0.126245	0.160074	0.0798789	0.0608814	0.0593328	0.0944878	0.0550602	0.072412	0.159399	0.0503329	0.0906062	0.0442686	0.154523	0.132297	0.0501032	0.0809215	0.0711166	0.180309	0.0567089	0.0789106	0.0937437	0.045739	0.11557	0.125147	0.0735543	0.070299	0.118975	0.135055	0.101298	0.0757781	0.0395938	0.0416588	0.0318233	0.0659172	0.0318476	0.0777141	0.0818273	0.0744997	0.0415854
1.366	0.112293	0.0866504	0.0770365	0.0668556	0.0910283	0.164945	0.0822282	0.136296	0.0504388	0.0910458	0.115845	0.14729	0.0732702	0.0560217	0.0546849	0.0868306	0.0499923	0.066847	0.14829	0.0466739	0.0838432	0.0407453	0.141938	0.122303	0.0466386	0.0744729	0.0663536	0.167192	0.0522314	0.0727651	0.0864702	0.0426698	0.107067	0.115261	0.067908	0.0647942	0.110286	0.124665	0.0939983	0.0701722	0.0358476	0.0381016	0.0280228	0.0601265	0.0284224	0.0708593	0.0751005	0.0677524	0.0370857
1.368	0.10337	0.0794613	0.0715055	0.0614793	0.0830805	0.152515	0.0739027	0.126079	0.0462859	0.0833587	0.106093	0.135471	0.0661806	0.050217	0.0499898	0.0788686	0.0447994	0.0608863	0.13777	0.0423638	0.0772027	0.0378536	0.130663	0.111484	0.0433104	0.0676107	0.0614235	0.154586	0.0476854	0.0666009	0.0791335	0.0393127	0.0989426	0.105629	0.0621586	0.0592416	0.101359	0.114625	0.086795	0.0644055	0.0331725	0.0354286	0.0247394	0.0556544	0.0253513	0.0654303	0.0696206	0.0616419	0.0332564
1.37	0.095001	0.0724436	0.066229	0.0561049	0.0746119	0.140819	0.0656953	0.115614	0.0426041	0.0750443	0.0968182	0.124482	0.059048	0.0446912	0.0457091	0.0707559	0.0399842	0.0558014	0.126973	0.0384109	0.0708757	0.0348466	0.119986	0.100691	0.0396302	0.0607717	0.0563674	0.142766	0.0434405	0.0602826	0.0713575	0.0363125	0.0906999	0.0963548	0.0565491	0.0537135	0.0921182	0.104614	0.0794886	0.0587901	0.0302696	0.0321256	0.0220549	0.0510132	0.0225935	0.0607797	0.065134	0.0552626	0.0289291
1.372	0.0873568	0.0649739	0.0613802	0.0507509	0.0657249	0.12932	0.0585978	0.104734	0.038947	0.0669145	0.0880006	0.113368	0.0525835	0.0403487	0.0416467	0.0632541	0.0351466	0.050164	0.115386	0.0348854	0.0649266	0.0321671	0.109999	0.0901161	0.0359843	0.054757	0.0511367	0.130202	0.0396006	0.0542094	0.0637693	0.0336226	0.0823076	0.0869635	0.0511058	0.0485519	0.083058	0.0943233	0.0724083	0.053601	0.0269867	0.0287312	0.0201384	0.0459295	0.0203994	0.0557769	0.0596362	0.0481647	0.0249672
1.374	0.0796335	0.0583869	0.0565022	0.0461017	0.0583177	0.117111	0.0529725	0.0938426	0.035489	0.0595809	0.0797674	0.102239	0.047409	0.0368073	0.0381596	0.0570216	0.0308003	0.0458814	0.103758	0.0323378	0.0596082	0.0298576	0.0998554	0.0803084	0.0329283	0.049638	0.0466449	0.117764	0.0362767	0.0485131	0.0573157	0.0309971	0.0741662	0.0784349	0.0462164	0.044594	0.0750822	0.0846626	0.0659819	0.0491122	0.023596	0.0257813	0.0183299	0.0403178	0.0186277	0.0503135	0.0535133	0.0414644	0.0213578
1.376	0.0726159	0.0528319	0.052256	0.0424217	0.0527074	0.105074	0.0482953	0.0838008	0.0328349	0.0538988	0.0722588	0.0919175	0.0432439	0.0340435	0.0355418	0.0524109	0.0278539	0.0427186	0.0935373	0.0304242	0.05503	0.0277449	0.0899886	0.0722161	0.030245	0.0452855	0.0433976	0.105881	0.033539	0.0438565	0.0519051	0.0294695	0.0670979	0.0710087	0.0424981	0.0412261	0.0686699	0.0765217	0.0603389	0.0457004	0.0207655	0.0227736	0.0165323	0.0355984	0.0170024	0.0450075	0.0478993	0.0362475	0.0189475
1.378	0.0659788	0.048404	0.0485542	0.039255	0.0476605	0.0944784	0.043948	0.0754129	0.0303533	0.0490044	0.0649423	0.0825406	0.0394243	0.031341	0.03311	0.0479374	0.0252909	0.0393928	0.0849782	0.0287079	0.0510961	0.0257617	0.0806601	0.0650771	0.0278602	0.0412896	0.0403944	0.0954843	0.0312279	0.0401447	0.0470213	0.0278138	0.0611733	0.0645021	0.0394436	0.0379697	0.0630559	0.0696362	0.0552132	0.042475	0.018359	0.0202963	0.0152933	0.032047	0.0157145	0.0405648	0.0434915	0.0322557	0.0167149
1.38	0.0598904	0.0442972	0.0445096	0.036378	0.0420862	0.0855125	0.0399082	0.0685269	0.0280361	0.0443333	0.0580538	0.0742612	0.0357017	0.0284075	0.0304707	0.0435054	0.0226299	0.0359407	0.0774574	0.0264751	0.0475012	0.0236982	0.0723365	0.058382	0.025617	0.0376947	0.0373167	0.0867474	0.029117	0.0365313	0.0426083	0.0255639	0.0557699	0.058703	0.0363272	0.0350605	0.057799	0.0638281	0.0506404	0.0392578	0.0167765	0.0189696	0.0143414	0.0284387	0.0146902	0.0370913	0.0399326	0.0289885	0.0150489
1.382	0.0546194	0.0406788	0.0414576	0.0337129	0.0380173	0.0781942	0.0362605	0.0627676	0.0262463	0.0404071	0.0521408	0.067459	0.0324591	0.0262911	0.0282789	0.0399485	0.0203834	0.0329608	0.0710075	0.0248301	0.0441671	0.022103	0.0659362	0.052695	0.0237057	0.0346668	0.0347602	0.0791164	0.0271858	0.0334451	0.0390333	0.0238934	0.0510661	0.0538355	0.0333305	0.0326733	0.0531272	0.0587611	0.0466155	0.0365377	0.0155441	0.0180437	0.0134303	0.0259415	0.0138482	0.0345157	0.0375252	0.026479	0.0135886
1.384	0.0505869	0.0371182	0.038873	0.0314292	0.0344213	0.0717357	0.0331412	0.0575205	0.0247795	0.0368334	0.0474388	0.0618535	0.0298742	0.0245934	0.0268224	0.0369822	0.0187029	0.0308221	0.0655258	0.0234024	0.0414208	0.0210908	0.0607184	0.0477622	0.0224584	0.0324056	0.0323974	0.0727674	0.0254823	0.0309132	0.0356474	0.0231684	0.0470202	0.0497072	0.0309395	0.0307903	0.0490154	0.0540866	0.0429733	0.0342683	0.0148614	0.0172093	0.0127969	0.0242912	0.0133155	0.0327631	0.0353912	0.0243818	0.0133177
1.386	0.0474815	0.0346947	0.0373062	0.0297111	0.0316866	0.066282	0.0308164	0.0525061	0.0236021	0.0339394	0.0436421	0.0568477	0.0277204	0.023174	0.0257296	0.0344541	0.0176592	0.0290946	0.0603212	0.0222932	0.0393055	0.0209268	0.0556557	0.043665	0.0214715	0.0304207	0.030542	0.0668592	0.024285	0.0288253	0.0329945	0.0229516	0.0435478	0.0460652	0.0291143	0.0291291	0.0456543	0.050021	0.0398552	0.032409	0.0140176	0.016182	0.0126604	0.02281	0.0132093	0.0313378	0.0333334	0.0224243	0.013012
1.388	0.0446669	0.0326622	0.035579	0.0285178	0.0294176	0.0611548	0.0294805	0.0482949	0.0230003	0.0319189	0.0401826	0.052294	0.0263567	0.0224416	0.0250187	0.0326678	0.0170638	0.0276453	0.0556481	0.0217472	0.0376737	0.0206555	0.0516152	0.0403677	0.0210186	0.0293057	0.0297042	0.0617297	0.0235645	0.027297	0.0315814	0.0225494	0.0409495	0.0429147	0.0278359	0.0279159	0.0431022	0.0466245	0.0376975	0.0311892	0.0133147	0.0152698	0.0128363	0.0213705	0.0134495	0.0299429	0.0319429	0.0207973	0.0123943
1.39	0.0418512	0.0310994	0.0345471	0.0275438	0.0272707	0.0560679	0.028651	0.0448147	0.0230364	0.030076	0.0372509	0.0481737	0.0257127	0.0220101	0.0245864	0.0313368	0.0168121	0.026934	0.0519918	0.022054	0.0365247	0.0205919	0.0476592	0.0378739	0.0209012	0.0281105	0.0291163	0.057356	0.0231819	0.026134	0.03043	0.0224872	0.0388359	0.0404332	0.0269518	0.0273469	0.0409688	0.0437055	0.0363359	0.0304382	0.0136665	0.0159567	0.0130312	0.0205205	0.0141215	0.0288102	0.0310042	0.019533	0.0123031
1.392	0.0398057	0.0297774	0.0331214	0.0267131	0.0259396	0.0525644	0.0279515	0.041857	0.0229274	0.0290917	0.0352405	0.0447027	0.02517	0.0218279	0.0244066	0.0299774	0.0167169	0.0262036	0.0487886	0.0224143	0.0356038	0.0211257	0.0442423	0.0354177	0.0205979	0.0276886	0.0284978	0.0533004	0.0231197	0.0251669	0.029481	0.0223473	0.0369295	0.0383462	0.026148	0.0269811	0.0391337	0.0413615	0.0350531	0.029508	0.0143994	0.0165691	0.013586	0.0202536	0.0157245	0.0278716	0.0300798	0.0191196	0.0125865
1.394	0.0378087	0.0293118	0.0330952	0.0265642	0.0257427	0.0494768	0.0280764	0.03977	0.0229024	0.0286369	0.0335592	0.0421114	0.0252934	0.0222027	0.0252116	0.0293241	0.0170028	0.0262174	0.0462395	0.0231759	0.0352377	0.0226029	0.041597	0.0333783	0.0210945	0.0277361	0.0290703	0.0500156	0.02376	0.0247749	0.0301217	0.0232371	0.0358032	0.0368333	0.025996	0.027006	0.0381967	0.0398941	0.034378	0.0289594	0.0157929	0.0183073	0.0150036	0.0202521	0.0181887	0.0272903	0.0293242	0.0197672	0.0140765
1.396	0.0368978	0.0296748	0.0339071	0.026557	0.0256704	0.0478445	0.0279868	0.0382679	0.0234836	0.0289501	0.0331823	0.0403986	0.0260123	0.0233176	0.0263133	0.0295805	0.0178142	0.0268256	0.0447201	0.0239607	0.0353546	0.023938	0.0403255	0.0321894	0.0219702	0.0288592	0.0296565	0.0480301	0.0246128	0.0249041	0.0303204	0.0245713	0.0351662	0.0358754	0.0263571	0.0270931	0.0376277	0.0387424	0.0338455	0.0289184	0.0170914	0.0192603	0.016236	0.0208225	0.0194011	0.0271186	0.0287156	0.0204341	0.0151868
1.398	0.0354019	0.0288656	0.0330529	0.0257055	0.0243179	0.0458622	0.0266242	0.0363162	0.0234533	0.0275237	0.0319283	0.0385053	0.0254474	0.0227348	0.0258355	0.028106	0.0176231	0.0257034	0.0429711	0.0235662	0.0344584	0.0227588	0.0383666	0.0306763	0.0216393	0.0272506	0.0288415	0.0458947	0.0241922	0.024177	0.0282224	0.0232948	0.0339016	0.0340037	0.0258656	0.0262472	0.0361153	0.0370301	0.0325061	0.0283148	0.0157834	0.0175247	0.0156083	0.0193739	0.0182418	0.026553	0.0276008	0.0201375	0.014278
1.4	0.0339821	0.0270036	0.0304312	0.0250286	0.0232022	0.0429087	0.0254145	0.0342005	0.0228384	0.0257795	0.0298417	0.0364242	0.0245656	0.0217998	0.0243288	0.02669	0.017073	0.0244232	0.0406372	0.022579	0.0327959	0.0212176	0.0358828	0.0293475	0.020981	0.025816	0.0280959	0.0436286	0.0230324	0.0230011	0.027498	0.0224103	0.0323359	0.0324922	0.0248969	0.0251838	0.0345079	0.035383	0.0312141	0.0272898	0.0150313	0.01687	0.0143716	0.0189121	0.0170762	0.0255922	0.0266681	0.0194004	0.0133346
1.402	0.0325017	0.0262856	0.0290166	0.0246161	0.0222497	0.0407394	0.0247253	0.0324531	0.0223293	0.0251307	0.0282739	0.0344582	0.0243813	0.0213767	0.0233315	0.0255533	0.0168062	0.0234623	0.0385268	0.0222238	0.0314003	0.021375	0.0337846	0.027645	0.020669	0.0253037	0.0276001	0.0414709	0.0222046	0.0222912	0.0267579	0.0219533	0.0311775	0.0308307	0.0242165	0.0245303	0.0333654	0.0339561	0.030073	0.0264105	0.0152295	0.0168916	0.0138834	0.0185852	0.0169627	0.0247213	0.0255733	0.018797	0.0130733
1.404	0.0304256	0.0250065	0.0288182	0.0238969	0.0216292	0.0386166	0.0240722	0.030651	0.0216303	0.0241888	0.0269021	0.0325237	0.0238109	0.0207514	0.0230993	0.0240678	0.0163168	0.0229744	0.0365993	0.0218145	0.0304782	0.021538	0.0321094	0.0255325	0.0200892	0.0238302	0.0266744	0.0389681	0.0217592	0.021234	0.0254497	0.0214199	0.0300053	0.0291357	0.0233263	0.0239559	0.0318132	0.0322083	0.0289989	0.0256961	0.0149953	0.0171232	0.0140084	0.0180597	0.0175709	0.023674	0.0242356	0.0183301	0.0128067
1.406	0.0296043	0.0241943	0.0285067	0.0235092	0.0215497	0.0365951	0.0241815	0.0292803	0.0214019	0.0233106	0.0262485	0.0309769	0.0232486	0.0205976	0.0235651	0.0234905	0.0165825	0.0232988	0.0347627	0.0219559	0.030251	0.0222614	0.0307126	0.0243953	0.0198932	0.0236965	0.0265346	0.0370849	0.0221154	0.0204007	0.0254713	0.0216448	0.0292158	0.0278909	0.0227718	0.0240181	0.0307257	0.0307291	0.0285868	0.0254725	0.0161375	0.018311	0.0151988	0.0184842	0.0195276	0.0226039	0.0232666	0.018334	0.0141951
1.408	0.0293964	0.0241977	0.0290582	0.0232976	0.0213123	0.0356437	0.0244807	0.0284477	0.0217797	0.0236364	0.0264281	0.0298268	0.023167	0.0213867	0.0243533	0.0234581	0.0172476	0.0242229	0.0334716	0.0234607	0.0303576	0.023838	0.0296514	0.0234513	0.020246	0.0243479	0.0269724	0.0358133	0.0229711	0.0203926	0.0259595	0.0228014	0.028934	0.0271464	0.022755	0.0244488	0.0303437	0.0298825	0.0283592	0.0256102	0.0178019	0.0192111	0.016688	0.0193217	0.0212857	0.0217982	0.0225249	0.0187262	0.0152882
1.41	0.0281646	0.0237759	0.0280835	0.0229242	0.02062	0.0346714	0.0239486	0.0274211	0.0220802	0.0228994	0.0255982	0.0286508	0.0231326	0.021126	0.0243116	0.0224192	0.01697	0.0234405	0.0322013	0.0227124	0.0297944	0.0232458	0.028268	0.0223563	0.0202245	0.0233967	0.0268739	0.0342605	0.0228971	0.0201195	0.0250671	0.022217	0.0282799	0.0262199	0.0224706	0.0242686	0.0296214	0.0289765	0.027763	0.0252014	0.0173215	0.0188137	0.0171341	0.0190033	0.0215938	0.0208325	0.0216003	0.0188121	0.0149988
1.412	0.0276585	0.023589	0.0278512	0.0232182	0.0207055	0.0327794	0.0233497	0.0263923	0.0225936	0.0227322	0.0242636	0.0272259	0.02335	0.0210299	0.0241469	0.0221018	0.0169158	0.0236792	0.0307801	0.0229205	0.0291562	0.0231488	0.0271703	0.0214528	0.0204999	0.023035	0.0268902	0.0328248	0.0228194	0.0199072	0.0258419	0.0226489	0.0278231	0.0258036	0.0226424	0.0241746	0.0290475	0.0281022	0.0275696	0.0248196	0.018238	0.019147	0.0171564	0.0192515	0.0217156	0.0201644	0.021117	0.0188525	0.0155892
1.414	0.0267889	0.0229459	0.0272054	0.0228606	0.0203834	0.0318175	0.0219572	0.0252325	0.0223559	0.0222703	0.0236954	0.0258722	0.0228743	0.0204515	0.0236632	0.0214377	0.016364	0.023446	0.0294115	0.0226579	0.02815	0.023008	0.0264072	0.0205785	0.0200112	0.0221903	0.0254235	0.0315206	0.0222255	0.0192	0.0241742	0.0222123	0.0269637	0.0244978	0.0222427	0.0232829	0.0279538	0.0268357	0.0264212	0.0241471	0.0170504	0.0178756	0.0161317	0.0186137	0.0201987	0.0193516	0.0196872	0.0180383	0.0146503
1.416	0.0239823	0.0201228	0.0246847	0.0208527	0.0176034	0.0292496	0.0195308	0.0231922	0.0201987	0.0195866	0.0213146	0.0237308	0.0205649	0.0171744	0.02135	0.0190161	0.0143102	0.0209849	0.0275485	0.0193177	0.0259438	0.0193844	0.0240443	0.0180853	0.0176271	0.0190507	0.0225826	0.0293732	0.0199126	0.017111	0.019785	0.0193697	0.0248585	0.0221728	0.0202005	0.0210902	0.0257133	0.0246734	0.0238745	0.0221713	0.0139028	0.0150461	0.0137431	0.0161029	0.0168424	0.017586	0.0176239	0.0158854	0.012014
1.418	0.021991	0.0179655	0.0232571	0.0188703	0.0154067	0.0269057	0.0176403	0.0211394	0.0178865	0.0174211	0.0189236	0.0212802	0.018346	0.015143	0.0187307	0.0173717	0.0125844	0.0185845	0.025625	0.0168556	0.0240002	0.0166624	0.0220454	0.0159134	0.0155608	0.0171888	0.0204721	0.0274569	0.017926	0.0151991	0.0176079	0.0169494	0.0230084	0.0203394	0.0181939	0.0193448	0.0235847	0.0227188	0.0217163	0.0201999	0.0122018	0.0139103	0.0119963	0.0147238	0.0147046	0.0159855	0.0165003	0.0142085	0.0108485
1.42	0.0212884	0.0167427	0.0222847	0.0179069	0.0152028	0.0254262	0.0168732	0.0198668	0.0168728	0.016303	0.0180407	0.0198506	0.0173807	0.014639	0.0176355	0.0163255	0.0116382	0.0173019	0.0241786	0.0160357	0.0230763	0.0157277	0.0205297	0.0152858	0.0147974	0.016324	0.0196902	0.0260906	0.0171589	0.0144493	0.0171072	0.0163608	0.0221165	0.0193951	0.0172277	0.0186773	0.0223726	0.0216323	0.0206531	0.0191036	0.0118688	0.0140218	0.0117109	0.014148	0.0147492	0.0151049	0.0156678	0.0137182	0.0109068
1.422	0.0210672	0.0167676	0.0225565	0.0180131	0.0154885	0.02457	0.0171722	0.0192747	0.0170185	0.0164431	0.0174957	0.0192674	0.0176985	0.0149942	0.0180914	0.0165795	0.0118322	0.0177231	0.0233457	0.01638	0.023149	0.0165147	0.0199172	0.0150903	0.0152297	0.0166676	0.0203889	0.02494	0.0173836	0.0147217	0.017609	0.0172018	0.021942	0.0192197	0.0173518	0.0190898	0.0223693	0.0212517	0.0207235	0.0190127	0.0125047	0.0152934	0.0127358	0.0146494	0.016393	0.014875	0.0157798	0.0141999	0.0116434
1.424	0.021699	0.0177136	0.0230545	0.0190229	0.0159391	0.0244663	0.0183694	0.0196181	0.018324	0.0174325	0.0179744	0.0193288	0.0191586	0.0162673	0.0196759	0.0175323	0.0133109	0.0192602	0.0231261	0.0183533	0.0241425	0.0193278	0.0200811	0.0152192	0.0169199	0.0181237	0.0220943	0.0246912	0.0188242	0.0157792	0.0197648	0.0195398	0.0226158	0.0199893	0.0183573	0.0205905	0.0233999	0.0214077	0.0217259	0.0199577	0.0155122	0.0179435	0.0144655	0.0160624	0.0187021	0.0154985	0.0164111	0.0155236	0.0137032
1.426	0.0215306	0.0186628	0.0230885	0.0194117	0.0157465	0.0245182	0.0188234	0.0198968	0.0191381	0.0178917	0.0184934	0.0194697	0.0199079	0.017652	0.0208007	0.0177138	0.0140763	0.0207796	0.0229435	0.0197988	0.0245146	0.0212301	0.0204473	0.015163	0.0180193	0.0184141	0.0222537	0.0243891	0.0198371	0.0164213	0.0192688	0.0205608	0.0231619	0.0199342	0.0188399	0.0211373	0.0238798	0.0212985	0.0223506	0.0204879	0.0159049	0.018089	0.0147093	0.0169576	0.0187503	0.0158454	0.0163774	0.015911	0.0144516
1.428	0.0202909	0.0176048	0.0217231	0.0182402	0.0150903	0.0231407	0.0177595	0.0190881	0.018113	0.0167359	0.0182209	0.0192709	0.0191077	0.0157802	0.0198857	0.0160836	0.0130617	0.0191939	0.0223566	0.0180518	0.0235206	0.0190585	0.0197481	0.0145484	0.0173445	0.0162315	0.0208005	0.0235322	0.0186559	0.0157006	0.0165922	0.0188603	0.0225963	0.0188695	0.0182393	0.0202837	0.0229523	0.0204321	0.0219053	0.0197352	0.0144923	0.0165778	0.0135278	0.0159959	0.016577	0.0155824	0.0156804	0.0147785	0.0135074
1.43	0.0196855	0.0166806	0.0205117	0.0169343	0.0150826	0.0221443	0.0165333	0.0179891	0.0164549	0.0159399	0.0173048	0.0184927	0.0180985	0.0143486	0.0185391	0.0152997	0.0116621	0.0185471	0.0214782	0.016617	0.0222358	0.0175557	0.0191052	0.0134649	0.0159767	0.0149012	0.0196029	0.022633	0.0167769	0.0146903	0.015369	0.0170143	0.0214179	0.0179278	0.0175299	0.019156	0.0215767	0.0193106	0.0209018	0.0187109	0.0149635	0.0160327	0.0130445	0.0164336	0.0149918	0.0153138	0.0154556	0.0138068	0.0130173
1.432	0.0177561	0.0153325	0.0195688	0.0159518	0.0129457	0.0199313	0.0155636	0.0165563	0.0153088	0.0138618	0.0146842	0.0165248	0.0169082	0.0133815	0.0172881	0.0138433	0.0105073	0.0171745	0.020011	0.015167	0.0210062	0.0159663	0.0166614	0.0112115	0.0147909	0.0135231	0.0184771	0.0209356	0.0155007	0.01364	0.0129164	0.0151107	0.019707	0.0166746	0.0162397	0.0177581	0.0199743	0.0181408	0.0192161	0.0177074	0.0127625	0.0141059	0.0122089	0.0146664	0.013564	0.0143219	0.0143649	0.0128601	0.0111415
1.434	0.016394	0.0143559	0.0182378	0.0152779	0.012165	0.0185162	0.0150008	0.0153193	0.0147752	0.0126337	0.0133584	0.0145833	0.0158383	0.0129387	0.0160282	0.0131065	0.00991631	0.0162934	0.0186171	0.013989	0.019994	0.0149074	0.0157401	0.0102993	0.0142042	0.0128826	0.0175946	0.0197921	0.0148989	0.0129113	0.012214	0.0142477	0.0183303	0.0160667	0.0151248	0.0170347	0.0186321	0.0172836	0.0181981	0.0170608	0.0115854	0.0132511	0.010955	0.0136456	0.0122057	0.0130337	0.0136064	0.0120647	0.0104881
1.436	0.0163754	0.0141124	0.0176056	0.0151978	0.012396	0.0178774	0.0149608	0.0149696	0.0146028	0.0124519	0.0132697	0.013889	0.0160409	0.0126015	0.0158483	0.0132572	0.0100716	0.0161955	0.0180961	0.0137073	0.019427	0.015138	0.015395	0.0102855	0.0143317	0.0123246	0.0172851	0.0192364	0.0149668	0.0128575	0.0121923	0.014714	0.0182732	0.0160084	0.0151829	0.0172374	0.0182375	0.0171242	0.0182981	0.0169708	0.0115093	0.0134566	0.0103947	0.0133599	0.0118926	0.0126224	0.0131956	0.0118696	0.0107591
1.438	0.0167904	0.0146123	0.0180038	0.0156604	0.0126935	0.0179372	0.0153233	0.0149991	0.0147011	0.0129571	0.0133435	0.0142333	0.0168111	0.0128447	0.0162604	0.0138229	0.0104973	0.0167366	0.018021	0.0144294	0.0193586	0.015507	0.0156769	0.0106227	0.014871	0.0122591	0.0177326	0.0192139	0.0154562	0.0131349	0.0123851	0.0153	0.0187689	0.0162245	0.0157501	0.0179194	0.0186521	0.0172621	0.0183362	0.0172782	0.012452	0.0138427	0.0104084	0.0134843	0.0123247	0.0128849	0.0133945	0.0119617	0.0115053
1.44	0.0173604	0.0150069	0.019594	0.0161642	0.013593	0.0182332	0.0157228	0.0153471	0.0153116	0.014019	0.0142793	0.0151518	0.0173393	0.0133902	0.0168035	0.0145422	0.0108065	0.017559	0.0183413	0.0149519	0.0197885	0.0160483	0.0164629	0.0111945	0.0155703	0.0127828	0.0183378	0.019479	0.0160833	0.0140848	0.0130797	0.015784	0.0194478	0.0164504	0.0166233	0.0187783	0.0195753	0.017494	0.0188266	0.0178862	0.013947	0.0152337	0.0114612	0.0151691	0.0131499	0.0136009	0.0142267	0.012515	0.0129945
1.442	0.0174552	0.0153603	0.0187898	0.0160083	0.0140689	0.018375	0.0155836	0.0154797	0.0157499	0.0141927	0.014521	0.0153237	0.0170496	0.0132443	0.0167772	0.0146755	0.0105836	0.0177444	0.0184098	0.0155337	0.0199864	0.0158026	0.0166805	0.0113679	0.0156746	0.012732	0.018007	0.0192092	0.0162892	0.0145545	0.0132984	0.015914	0.019601	0.0160362	0.0170386	0.0186734	0.0197372	0.0174459	0.0190569	0.0178375	0.0140821	0.0150483	0.0121486	0.0160935	0.0132478	0.0138902	0.0140364	0.0128706	0.0129806
1.444	0.0161765	0.0144716	0.0175487	0.0152682	0.0127191	0.0174793	0.0148844	0.0147096	0.0153954	0.0131295	0.0134559	0.0139788	0.0158854	0.0126682	0.0158808	0.013444	0.0102974	0.0168282	0.0178851	0.0146305	0.0193015	0.0148249	0.015089	0.0102124	0.0151704	0.011975	0.0170236	0.0182846	0.0157548	0.0137965	0.0120882	0.015228	0.0187839	0.0155815	0.0163165	0.0174672	0.0185455	0.0169532	0.0183792	0.0169869	0.0117898	0.0132291	0.0110985	0.0136827	0.0122515	0.0128729	0.0128624	0.0121905	0.0111384
1.446	0.015912	0.0135542	0.0177305	0.0146779	0.0124252	0.0164574	0.0141393	0.0139505	0.0149692	0.0128037	0.0124771	0.012905	0.0151172	0.012653	0.0150587	0.0130202	0.0103101	0.0161987	0.017309	0.0138526	0.0184497	0.014482	0.0145033	0.00987613	0.014865	0.0116209	0.0164942	0.0182526	0.0153177	0.0130501	0.0110653	0.0147904	0.0179743	0.0151448	0.0154083	0.0166841	0.017489	0.0164853	0.017702	0.0164837	0.0113799	0.0124254	0.00986075	0.0128537	0.0116074	0.01174	0.0121733	0.0113493	0.0103088
1.448	0.0159397	0.0135819	0.0180581	0.0144925	0.012537	0.0164699	0.0139953	0.0137649	0.0147409	0.0128473	0.0119578	0.0128413	0.0152486	0.0127808	0.0147165	0.0132769	0.0104075	0.0161189	0.0169423	0.0138071	0.0180823	0.0147859	0.0147412	0.00991322	0.0149396	0.0113318	0.0165288	0.0178815	0.0153271	0.0129382	0.011017	0.0146617	0.0177926	0.0147265	0.0151881	0.0166289	0.0171912	0.0161132	0.0172868	0.0164232	0.0111312	0.0129064	0.00985834	0.0122468	0.0116037	0.011395	0.0119778	0.0110969	0.00986783
1.45	0.0162893	0.0140588	0.0181986	0.0147384	0.0131427	0.0164497	0.0146927	0.0139222	0.0148188	0.0133027	0.011962	0.012775	0.0159187	0.0132166	0.014964	0.0138966	0.0107672	0.0165915	0.0170221	0.0144189	0.0181659	0.0158161	0.0146558	0.00976563	0.015644	0.011709	0.017036	0.0178111	0.0158447	0.0137302	0.0117468	0.0158316	0.0181977	0.0151038	0.0159898	0.0171117	0.0175161	0.0163835	0.0174927	0.0166534	0.0121542	0.013503	0.0104141	0.0128672	0.0118087	0.0117856	0.0125868	0.0113866	0.0105074
1.452	0.0168907	0.0148484	0.0185313	0.0151294	0.0135438	0.0167509	0.015206	0.0141612	0.015341	0.0140583	0.012163	0.0129131	0.0165144	0.0136125	0.0152894	0.0143903	0.0109329	0.0171982	0.01733	0.0148788	0.0183067	0.0159139	0.0152013	0.0104384	0.016426	0.011713	0.0176698	0.0181519	0.016925	0.0147513	0.0117051	0.0162007	0.0185107	0.0155082	0.0169074	0.0174572	0.0178648	0.0167984	0.0178641	0.0170182	0.0122315	0.0134344	0.0102999	0.0133798	0.0118733	0.0124422	0.0131236	0.0117731	0.0110561
1.454	0.0168358	0.01487	0.0180958	0.0154766	0.0135819	0.016504	0.0155738	0.0144	0.0161477	0.014279	0.0121548	0.0131227	0.0170521	0.0143319	0.0154846	0.0152075	0.0109244	0.0178077	0.0174325	0.0147069	0.0181968	0.0153836	0.0154712	0.0107377	0.0170011	0.0116282	0.0183854	0.0179119	0.0187073	0.0156135	0.0119894	0.0169384	0.0185351	0.0154324	0.017647	0.0174574	0.0179169	0.0166742	0.0187673	0.0171958	0.0118064	0.0132071	0.00982004	0.0128913	0.0118354	0.0129772	0.013486	0.0118813	0.0115939
1.456	0.0171623	0.0158309	0.0187401	0.015839	0.0143717	0.0166758	0.0165038	0.0152977	0.0172746	0.0146023	0.0119442	0.0132284	0.0181657	0.0162851	0.0159231	0.016936	0.0116249	0.0192898	0.0174443	0.0156104	0.0182141	0.016195	0.0163523	0.0112557	0.018183	0.0122493	0.0191986	0.018182	0.0210453	0.0169122	0.0122499	0.0186392	0.0187855	0.0159106	0.0187689	0.0179448	0.0185324	0.0170805	0.02054	0.0176647	0.012415	0.0137991	0.00980472	0.0129764	0.0121001	0.0134782	0.0142849	0.0121919	0.0122239
1.458	0.0184327	0.0173436	0.0194048	0.0163269	0.0154128	0.016941	0.0173358	0.016573	0.0184491	0.01583	0.0123423	0.0138706	0.0196654	0.0179615	0.0165265	0.0184361	0.0129614	0.0207956	0.0177908	0.0170219	0.0187167	0.0177913	0.0171964	0.0123021	0.019784	0.013037	0.0201302	0.0186747	0.0229771	0.0183899	0.0131101	0.0202592	0.0194848	0.0169331	0.0200759	0.0188573	0.0196323	0.0181288	0.0221871	0.0186346	0.0135205	0.0144637	0.0101877	0.0136741	0.0126345	0.0139443	0.0151339	0.0127237	0.0126608
1.46	0.019896	0.0181793	0.0204847	0.0168605	0.0172044	0.0178993	0.0174828	0.0171374	0.0191297	0.0174666	0.0134322	0.01485	0.0203178	0.0189606	0.0170464	0.0194539	0.0138349	0.02142	0.018599	0.0179546	0.0192696	0.018868	0.018782	0.0132155	0.0209146	0.0133639	0.020727	0.0198561	0.0233194	0.0191178	0.0137885	0.0205155	0.0200581	0.0175724	0.020617	0.0193405	0.0203681	0.0187686	0.0226772	0.0195968	0.0140261	0.0151547	0.0105614	0.013619	0.0131592	0.0143787	0.0153614	0.0131917	0.0129035
1.462	0.0198451	0.018258	0.0209729	0.0175483	0.0176309	0.0182104	0.0175622	0.0171238	0.0196098	0.0179541	0.0134538	0.0155085	0.020459	0.019281	0.0177954	0.0200011	0.0145069	0.02156	0.0192558	0.0184856	0.0194566	0.019415	0.0189383	0.0135538	0.0221298	0.013813	0.0212477	0.0198703	0.0226279	0.0191724	0.0146612	0.0210318	0.0204742	0.0177123	0.0207305	0.0196848	0.0210211	0.0191031	0.0228417	0.0204995	0.0150639	0.0162874	0.0109887	0.0137586	0.013895	0.0150321	0.0159838	0.0140338	0.0133533
1.464	0.0208416	0.01892	0.0224574	0.0183741	0.018996	0.0184805	0.0179822	0.0171638	0.0203324	0.0190395	0.0135669	0.0162479	0.020802	0.0195663	0.0188486	0.0204224	0.0155355	0.0218594	0.0197489	0.0198021	0.019573	0.0203518	0.0197	0.0145808	0.0240055	0.0146831	0.0219477	0.0205165	0.021945	0.0194803	0.0159678	0.0216835	0.0213749	0.0183607	0.0209851	0.0203328	0.0221428	0.0194729	0.0234173	0.0217418	0.0161531	0.0175553	0.0115921	0.0146218	0.0151147	0.0160827	0.0174369	0.0153346	0.0138627
1.466	0.0223112	0.0198425	0.0240899	0.0195435	0.0203849	0.0192702	0.0194512	0.01793	0.0219176	0.0206465	0.0149456	0.0174523	0.0221444	0.0206589	0.0204712	0.0226439	0.0170751	0.0231847	0.0204682	0.0214801	0.0204625	0.0215652	0.0207002	0.0152398	0.0270564	0.0165935	0.0241709	0.0211837	0.0226515	0.0211431	0.0178266	0.0243369	0.0231994	0.0198859	0.0221254	0.0221049	0.0244621	0.0205922	0.0256286	0.0238989	0.017784	0.0201151	0.0127626	0.0164548	0.0175221	0.0183294	0.020365	0.0174295	0.0159688
1.468	0.0262288	0.023588	0.0272954	0.0225422	0.023876	0.0206924	0.0231432	0.0206723	0.026087	0.0245896	0.0167627	0.0199411	0.0262379	0.02494	0.0239328	0.0283014	0.0201485	0.0277895	0.0220763	0.026076	0.0232774	0.0257387	0.0239159	0.0183396	0.0335786	0.0201537	0.0296167	0.0232437	0.0268948	0.0256387	0.0224178	0.0311472	0.0270451	0.0243113	0.0262517	0.0264417	0.0294074	0.0238927	0.0307827	0.0282555	0.0229887	0.0259137	0.0154655	0.0196063	0.0229484	0.0232084	0.0259471	0.0215551	0.0207026
1.47	0.0334213	0.0309611	0.0353081	0.0289732	0.0316553	0.0241308	0.0300574	0.0263019	0.0340138	0.0328038	0.0219438	0.0254674	0.0345162	0.0324227	0.0308027	0.0384315	0.0267182	0.0357942	0.0261005	0.0352819	0.0287446	0.0341605	0.0306788	0.0240877	0.0466975	0.0265113	0.0399608	0.027794	0.0352542	0.0339608	0.0298409	0.0429627	0.0347707	0.0326805	0.0340714	0.0347218	0.0390247	0.0304967	0.0405137	0.0368213	0.0332968	0.0380466	0.0221163	0.0270172	0.0355651	0.0334481	0.0381197	0.0302366	0.029133
1.472	0.0483565	0.0452371	0.0544861	0.044008	0.0465594	0.0311325	0.0473437	0.0383091	0.050026	0.0492204	0.0332609	0.0366374	0.0539586	0.0478024	0.0473304	0.0600061	0.0427206	0.0526638	0.0353807	0.0544348	0.0410383	0.0527844	0.0441042	0.0347053	0.0777248	0.0397283	0.0668506	0.0378494	0.0520881	0.0505172	0.0462153	0.0683885	0.0522863	0.0513618	0.0503688	0.0561429	0.0621627	0.0454007	0.0650394	0.0574736	0.0603308	0.072016	0.0408801	0.0465417	0.0689844	0.0597735	0.0715963	0.0539855	0.0520994
1.474	0.089524	0.0878838	0.107134	0.0758518	0.0883812	0.0486606	0.0832576	0.0671504	0.089917	0.0934838	0.0659935	0.0669076	0.0992017	0.0923415	0.0871737	0.11953	0.0832426	0.103702	0.060641	0.106604	0.0674263	0.101762	0.0801702	0.0627347	0.150873	0.0802992	0.120809	0.0662533	0.0885118	0.0920683	0.0947433	0.135975	0.0960171	0.105502	0.0868034	0.102665	0.113648	0.079796	0.122627	0.114255	0.134507	0.134983	0.0519553	0.106603	0.10088	0.105704	0.123977	0.101697	0.0939021
1.476	0.147555	0.140786	0.150128	0.0780281	0.146072	0.0944161	0.0868242	0.0802936	0.108355	0.152072	0.112423	0.103583	0.116464	0.134822	0.103294	0.126956	0.0997792	0.12859	0.0882753	0.14883	0.0720355	0.12466	0.133302	0.113163	0.170637	0.0895335	0.119958	0.10595	0.0971282	0.105864	0.0841502	0.118377	0.113716	0.110336	0.0939262	0.108206	0.119241	0.0905458	0.129456	0.142083	0.0983703	0.0870105	0.0368422	0.0916231	0.0805769	0.107753	0.0886316	0.106685	0.0672375
1.478	0.075002	0.0716378	0.0794396	0.0448816	0.0666519	0.0699572	0.0513768	0.0530119	0.0704137	0.0799682	0.0812228	0.0829463	0.0749943	0.071366	0.068278	0.0546234	0.0629029	0.0603934	0.0716198	0.0762617	0.045602	0.0635965	0.0698676	0.0563382	0.10191	0.0375658	0.0655698	0.0595298	0.0591779	0.0636782	0.0358031	0.0496774	0.0733134	0.0476336	0.0559136	0.0638828	0.0668175	0.0577764	0.0732096	0.0941412	0.0434579	0.0426694	0.0223319	0.0411429	0.0427485	0.0626738	0.0449765	0.0616769	0.0328483
1.48	0.0390158	0.0397201	0.041628	0.0284154	0.0343705	0.032901	0.0330344	0.0288092	0.0373571	0.0373708	0.0372501	0.0385673	0.0421978	0.0418157	0.0403049	0.0346639	0.0344939	0.0392023	0.038189	0.0430594	0.0298419	0.0398417	0.0348843	0.0269723	0.0574537	0.0246032	0.0433173	0.0321945	0.0339391	0.0335163	0.0257354	0.0358353	0.0416155	0.0313399	0.032424	0.0418116	0.0398151	0.0344523	0.0460589	0.0531664	0.0331978	0.0349889	0.0208076	0.0297245	0.0324433	0.0383121	0.0348882	0.0379233	0.0262811
1.482	0.035063	0.0358687	0.0391731	0.0284697	0.0316254	0.0264989	0.0328959	0.0253715	0.033618	0.032688	0.0288438	0.0284441	0.0390045	0.0381275	0.0373711	0.0354448	0.0326045	0.0381118	0.0298376	0.040528	0.0293334	0.0397297	0.0310074	0.0235354	0.0549124	0.0253574	0.0446025	0.028593	0.0325333	0.0310332	0.027817	0.0394058	0.038398	0.0319936	0.0310765	0.0423921	0.0389927	0.0325403	0.0457834	0.0482098	0.0375539	0.0414455	0.0255057	0.0315676	0.0391469	0.0383604	0.0402745	0.0373545	0.0306572
1.484	0.0437814	0.0443024	0.052181	0.0401744	0.0405809	0.0289833	0.0460887	0.0326592	0.0444829	0.0423319	0.0358637	0.0335751	0.0524593	0.0466316	0.0490904	0.0506125	0.0444822	0.0488076	0.033623	0.0533841	0.0387601	0.0530764	0.038377	0.0294369	0.0776842	0.0352483	0.0655253	0.033961	0.0439505	0.0416332	0.0406078	0.0593241	0.0508774	0.0461477	0.0424457	0.0595513	0.0561422	0.0435309	0.0640767	0.0623092	0.0603664	0.0706269	0.0422905	0.047136	0.0681713	0.059024	0.0686921	0.0555673	0.0505293
1.486	0.0816177	0.081363	0.102542	0.0732233	0.0786705	0.0427863	0.0790053	0.0602524	0.0832482	0.0832895	0.0667827	0.061045	0.0930982	0.0841216	0.0854004	0.107664	0.0801826	0.0944486	0.0559982	0.100597	0.0654262	0.0977947	0.0701291	0.0539004	0.144189	0.074244	0.114646	0.0598016	0.0770839	0.081863	0.0896012	0.126085	0.0933447	0.0990224	0.078824	0.101523	0.108028	0.0769425	0.116256	0.11243	0.12977	0.129979	0.0533152	0.102702	0.0980666	0.101603	0.118645	0.099077	0.0895634
1.488	0.152623	0.136996	0.156794	0.0814619	0.150116	0.0916374	0.0830493	0.0795748	0.110116	0.15397	0.115381	0.103869	0.110881	0.129306	0.101839	0.13317	0.0949254	0.126115	0.0874232	0.145092	0.075265	0.122019	0.133427	0.112891	0.164251	0.0965586	0.114182	0.107486	0.0897028	0.105603	0.0925987	0.123799	0.115912	0.117919	0.0943038	0.106125	0.122361	0.0912716	0.123053	0.13803	0.0962845	0.0846832	0.0385569	0.0910754	0.0781118	0.104259	0.0865862	0.103813	0.0651515
1.49	0.0848172	0.0716235	0.0899375	0.0486076	0.0756711	0.077165	0.048018	0.0565593	0.0765684	0.0890332	0.086367	0.0894061	0.0708947	0.0702161	0.0667182	0.0594572	0.0581359	0.059518	0.0747944	0.0738491	0.0504728	0.0612949	0.0775152	0.0638347	0.0956131	0.0416298	0.0601521	0.0666196	0.05704	0.0685109	0.0382237	0.050958	0.0769028	0.0529224	0.0595537	0.0612779	0.0713678	0.0596287	0.0675179	0.0900411	0.037046	0.0351018	0.0217633	0.0372951	0.0375842	0.0584928	0.0392875	0.0580321	0.0278308
1.492	0.0398691	0.0351697	0.0439817	0.0268827	0.0339031	0.0352916	0.0268835	0.0287014	0.0365855	0.0371139	0.0376551	0.0402944	0.0350201	0.0368912	0.0346256	0.0324964	0.0264387	0.0335371	0.0384139	0.0353645	0.0304109	0.0330138	0.0355133	0.0271303	0.0442276	0.0232784	0.0334179	0.0330943	0.030061	0.0316707	0.022402	0.0296802	0.0387586	0.0301478	0.0303169	0.0349163	0.0364539	0.031774	0.0361513	0.0451951	0.0213378	0.0222221	0.0169506	0.0223922	0.0211512	0.0290988	0.0237504	0.0296774	0.0175306
1.494	0.028587	0.0260834	0.0316972	0.0215562	0.0238809	0.0240972	0.0214695	0.0202891	0.025145	0.0248395	0.0220268	0.0228418	0.0257494	0.0277589	0.0256125	0.0252401	0.0187193	0.026583	0.0250749	0.0256999	0.0249058	0.0261391	0.0251289	0.0183985	0.0305173	0.0185433	0.0263274	0.0242331	0.023125	0.0221514	0.0179052	0.02432	0.0282592	0.0239598	0.0231386	0.0284268	0.0272363	0.0241237	0.0279715	0.0331744	0.017209	0.0184084	0.0157457	0.0185391	0.0160262	0.0202329	0.0185043	0.0213672	0.0147771
1.496	0.0246531	0.0223812	0.0285611	0.0197813	0.0204768	0.0206235	0.0192817	0.0176113	0.0221339	0.021149	0.0180081	0.0183227	0.0228034	0.0239976	0.0223456	0.0220018	0.0164986	0.0229541	0.021161	0.0221154	0.023283	0.0226092	0.0217967	0.0160749	0.0255513	0.0167798	0.0234888	0.021297	0.0209586	0.0194091	0.0164183	0.0222106	0.025054	0.021275	0.0211526	0.0261294	0.024064	0.0216035	0.0249516	0.02881	0.0149141	0.0161093	0.0151277	0.0162261	0.0136501	0.0169007	0.0160922	0.0181526	0.0132587
1.498	0.0227899	0.0201661	0.0262668	0.0186214	0.0193698	0.0195881	0.0181207	0.0162735	0.0206208	0.0199668	0.0172995	0.0169494	0.0208906	0.0216993	0.0204208	0.0202121	0.0152956	0.0211449	0.0195768	0.0199531	0.0222509	0.0205884	0.0199664	0.0150414	0.022707	0.015915	0.0216015	0.0201087	0.0196501	0.0179161	0.0155925	0.020026	0.0234338	0.0201692	0.0199051	0.0245368	0.0223121	0.0203375	0.0228952	0.026117	0.0134944	0.0146188	0.0145638	0.0148252	0.0125727	0.014905	0.0147567	0.0161713	0.0125931
1.5	0.0214369	0.0184065	0.0248213	0.01778	0.018279	0.0191733	0.0174986	0.0155475	0.0197612	0.0185882	0.0167123	0.0161967	0.0194629	0.020141	0.0191104	0.0193102	0.0141108	0.0195659	0.0186998	0.0180307	0.0214801	0.0189845	0.018739	0.0141439	0.0208731	0.0149285	0.0201422	0.0192319	0.0184609	0.0168176	0.0146572	0.0186221	0.0221226	0.0192945	0.0190678	0.0230176	0.0215196	0.019447	0.0211775	0.0244426	0.0120415	0.0133811	0.0141483	0.0138102	0.0120255	0.0137261	0.0135727	0.0147351	0.0117156
1.502	0.0202741	0.0171547	0.0236405	0.0169565	0.0174307	0.0182949	0.0165302	0.0148531	0.0191941	0.0173742	0.0156915	0.0156981	0.0183955	0.0190034	0.0180259	0.0180193	0.0130669	0.0184409	0.0179459	0.0168487	0.0208905	0.0177837	0.0175157	0.0135143	0.0195385	0.0145823	0.0188857	0.0183953	0.0171921	0.01601	0.0139576	0.0174904	0.021107	0.0182617	0.0182323	0.0214759	0.020763	0.0187428	0.020017	0.0233842	0.0112156	0.0122067	0.0137592	0.0126201	0.011509	0.0128984	0.0128469	0.0138411	0.010745
1.504	0.0195779	0.0164415	0.0228253	0.0162391	0.0165977	0.0174993	0.0155589	0.0141647	0.018237	0.0161424	0.0149361	0.0151556	0.0175266	0.0179431	0.0170456	0.01724	0.0124658	0.0171263	0.0172577	0.0161719	0.020237	0.0167622	0.0171422	0.012982	0.0185331	0.0139565	0.0177741	0.0179946	0.0162242	0.0153919	0.0134883	0.0170989	0.0203268	0.01771	0.0173633	0.0202821	0.0197704	0.0182864	0.0193318	0.0227076	0.0106457	0.0117176	0.0137256	0.0119786	0.0112974	0.0121634	0.0119542	0.0133858	0.0102704
1.506	0.0190879	0.0162434	0.0214124	0.0159095	0.0156553	0.0173824	0.0152571	0.0138526	0.0169963	0.015964	0.0148543	0.0145192	0.0171647	0.0173085	0.0162842	0.0168365	0.0121566	0.016826	0.0168908	0.0155004	0.0197099	0.0162695	0.0166158	0.0129097	0.0176952	0.0133164	0.0171976	0.0176139	0.0157878	0.0151425	0.0134962	0.016372	0.0198245	0.0171651	0.0168418	0.0197569	0.0192725	0.0180545	0.0187675	0.0221539	0.0107545	0.0119282	0.0139276	0.0120861	0.0112258	0.011752	0.0120779	0.0131851	0.0105515
1.508	0.0183705	0.0160022	0.0204392	0.0156486	0.0152736	0.0171136	0.0151021	0.0137394	0.016114	0.0152995	0.0146143	0.0141724	0.0169319	0.0164012	0.0156989	0.0163045	0.0115525	0.0167046	0.0166897	0.0151196	0.0195164	0.0155308	0.016231	0.0128964	0.0170384	0.0130184	0.0166495	0.0175722	0.0155979	0.0147941	0.0131009	0.015751	0.0194123	0.0166921	0.0165625	0.0193724	0.0188101	0.0178645	0.0181796	0.0214863	0.0104745	0.0112872	0.0138111	0.0122196	0.0108819	0.0114836	0.0116498	0.0128695	0.0106953
1.51	0.0173966	0.0153592	0.0203549	0.0152357	0.0146139	0.0167913	0.0146452	0.013508	0.0157145	0.0143212	0.0138723	0.0139475	0.016305	0.0157142	0.0152444	0.0158535	0.0112259	0.0156255	0.0163659	0.0146272	0.0193714	0.0146096	0.0159209	0.0124331	0.0161435	0.0127408	0.0159982	0.0173027	0.0153583	0.0139913	0.0124262	0.0148252	0.0186977	0.0164152	0.0161484	0.018698	0.0183608	0.0175544	0.0175033	0.0205828	0.00991956	0.0108707	0.0135805	0.0119889	0.0105311	0.0110969	0.0113712	0.0125076	0.0106921
1.512	0.016674	0.0148695	0.0194666	0.0147468	0.0142415	0.0163993	0.0142442	0.0133306	0.0154061	0.0135581	0.0135367	0.0137822	0.0157843	0.0150788	0.0147376	0.0155061	0.0111773	0.0153261	0.0160911	0.0140877	0.0189395	0.0138233	0.0153912	0.0120279	0.0151826	0.0128469	0.0156909	0.0167854	0.0148196	0.0132697	0.0118982	0.014022	0.0181659	0.0163067	0.0157708	0.0180006	0.0181497	0.0173055	0.0171687	0.0198935	0.00993097	0.0105516	0.0136175	0.0116303	0.0103262	0.0107696	0.0111633	0.0122778	0.0101985
1.514	0.0163398	0.0143748	0.0186738	0.0142409	0.0138763	0.0162418	0.0137679	0.0130881	0.0150476	0.0135526	0.013129	0.0136143	0.0151239	0.0141936	0.0141119	0.0147478	0.0106797	0.0145145	0.0159716	0.0132282	0.018097	0.0131618	0.015128	0.0124231	0.0144979	0.0121365	0.0151434	0.0162952	0.0140904	0.0126945	0.0116944	0.0133045	0.0176413	0.0159787	0.0152491	0.0173839	0.0176087	0.0170345	0.0168666	0.0193097	0.00915514	0.00985964	0.0135539	0.0109354	0.00996824	0.0104359	0.0106473	0.011824	0.00968583
1.516	0.0159394	0.013626	0.0183388	0.0136069	0.013471	0.0163105	0.0130155	0.0128298	0.0144161	0.0131648	0.0132042	0.0135143	0.0142637	0.0133967	0.0132952	0.0140327	0.00982784	0.0138311	0.0156378	0.0123165	0.017185	0.0119982	0.0147478	0.0120034	0.0134258	0.0115057	0.0144192	0.0163901	0.0132124	0.0118273	0.0112709	0.0120418	0.0168575	0.0152991	0.0142057	0.0164492	0.0167105	0.0165568	0.0161857	0.0182844	0.00800928	0.00935728	0.013192	0.0105782	0.00962342	0.00998508	0.0101092	0.0114742	0.00922692
1.518	0.015593	0.0131016	0.0176026	0.0128574	0.0125552	0.0160409	0.0124545	0.0125474	0.0133196	0.0127761	0.0126339	0.0132435	0.0135721	0.0128756	0.0125512	0.0133999	0.00887233	0.0129969	0.015277	0.0113378	0.0167406	0.0112009	0.0142295	0.0116103	0.0122415	0.0110345	0.0135719	0.0162787	0.0123424	0.0110254	0.0105392	0.011124	0.0161842	0.0149004	0.0132432	0.0152863	0.0158595	0.0159421	0.0153858	0.01726	0.00772985	0.00874452	0.0128681	0.0104625	0.0095097	0.00958801	0.00986318	0.0112588	0.00890243
1.52	0.0148287	0.0126878	0.0160999	0.0122885	0.0121304	0.0159367	0.0123061	0.0123166	0.012077	0.0119958	0.0123817	0.0127519	0.012849	0.0123243	0.012111	0.0130176	0.00802343	0.0125992	0.0152705	0.0104255	0.0163959	0.0104542	0.0136172	0.0116118	0.0114339	0.0103126	0.0126555	0.0161979	0.0117194	0.0105896	0.0101178	0.0105019	0.0155714	0.0143726	0.0126719	0.0143858	0.0153786	0.0155203	0.0145135	0.0164337	0.00742497	0.00847005	0.0130004	0.00986674	0.00952755	0.00940457	0.00972801	0.0110542	0.00843706
1.522	0.0144229	0.0123759	0.0147755	0.011985	0.0115394	0.0157962	0.012281	0.0123645	0.0113781	0.0110807	0.0117716	0.0124387	0.0123618	0.0119961	0.0117214	0.0126669	0.00762985	0.0120571	0.0151331	0.0100737	0.0160414	0.0101651	0.0132157	0.0117716	0.010753	0.0102626	0.0122808	0.015927	0.0113547	0.0104183	0.00977156	0.00983642	0.0152879	0.0142277	0.0124168	0.0139179	0.0151114	0.0152867	0.0140142	0.0159223	0.00741978	0.00877747	0.013488	0.00992378	0.00958686	0.00933122	0.00992819	0.011091	0.00881828
1.524	0.0140432	0.0121863	0.0145726	0.0117608	0.0112152	0.0155356	0.0124131	0.0125245	0.0112122	0.0106299	0.0113252	0.0123003	0.0123177	0.0117973	0.0112606	0.0126845	0.00785267	0.0120586	0.0150389	0.0102598	0.0157308	0.0101285	0.012916	0.0121058	0.0103869	0.0101485	0.0121587	0.0157488	0.011202	0.0104393	0.00953998	0.00946759	0.015314	0.0141644	0.0123758	0.0138997	0.0146742	0.0152936	0.0140254	0.0156793	0.0075368	0.00875237	0.0137638	0.0101934	0.00976909	0.00920269	0.00993656	0.0112346	0.0088534
1.526	0.0137844	0.0120004	0.0143219	0.0110982	0.0114613	0.0156399	0.0121605	0.0124892	0.0108146	0.0105579	0.0115714	0.0125856	0.0119358	0.0115646	0.0103534	0.0122822	0.00751874	0.0117352	0.0152545	0.00985645	0.0150424	0.00954254	0.013033	0.0123519	0.00966345	0.00978252	0.0115888	0.015665	0.0105612	0.00996405	0.00897711	0.00871203	0.0148093	0.0138097	0.0116758	0.0133054	0.014138	0.0151565	0.0134098	0.0149744	0.00633716	0.00756676	0.0137325	0.00973173	0.00977199	0.00898861	0.00954748	0.0108405	0.00842375
1.528	0.0135417	0.0112299	0.0143194	0.0102455	0.011515	0.0154877	0.0113255	0.0121903	0.00993849	0.010469	0.0118725	0.0127126	0.0112974	0.0107265	0.00938712	0.011897	0.00663034	0.0105402	0.0153145	0.0086357	0.0143257	0.00805891	0.0128175	0.0118226	0.00848998	0.00948809	0.0108348	0.0156615	0.00960667	0.00922259	0.0088668	0.00772478	0.0137687	0.0133725	0.0106331	0.0120014	0.0136524	0.0145977	0.0123012	0.0139438	0.00526044	0.00716824	0.0140578	0.00890224	0.00984127	0.00875473	0.00918597	0.0102236	0.00824884
1.53	0.0128661	0.011021	0.01285	0.00985012	0.010069	0.015459	0.0109892	0.0120781	0.00931044	0.0101286	0.0111575	0.0121847	0.0109805	0.0103634	0.00905592	0.011598	0.00625128	0.00991633	0.0150269	0.00824777	0.0142138	0.00729231	0.0122598	0.0113289	0.00799887	0.00911953	0.0107834	0.0153713	0.00912279	0.00883652	0.00883656	0.00749563	0.0130626	0.0131083	0.0102601	0.0114293	0.0133751	0.0144275	0.0119333	0.0133546	0.00540561	0.00740532	0.0150968	0.00899773	0.0105535	0.00869003	0.00951464	0.0102808	0.00805201
1.532	0.0126694	0.0115058	0.0120001	0.0101115	0.0099002	0.0151307	0.011268	0.0124565	0.00912712	0.00973599	0.0110208	0.0118407	0.0108799	0.0104555	0.00908308	0.0114686	0.00641886	0.00975997	0.0148662	0.00820064	0.0142529	0.00736532	0.0123095	0.0110837	0.0080138	0.00896126	0.0110212	0.0153588	0.00896476	0.00871828	0.00913867	0.00756732	0.0130964	0.0131709	0.0106228	0.0116611	0.0134814	0.0147346	0.0121784	0.0134797	0.00595413	0.00767524	0.0165393	0.00953532	0.0113695	0.00892305	0.00986063	0.0107271	0.00792994
1.534	0.0127271	0.0116949	0.0124644	0.0104393	0.0100378	0.0156792	0.0113919	0.012883	0.00910264	0.00972539	0.0108688	0.0119759	0.0111715	0.010472	0.00914366	0.0114985	0.00668684	0.010079	0.0152329	0.00850363	0.0142055	0.00761262	0.0127519	0.0114849	0.00812201	0.00890957	0.0110794	0.0158731	0.00911032	0.00901414	0.00941569	0.00793073	0.0135834	0.0135725	0.0110029	0.012146	0.013689	0.0150249	0.0124952	0.0137767	0.00694975	0.00817639	0.0176662	0.0102555	0.0120181	0.00928205	0.0103469	0.0111193	0.00872919
1.536	0.0129933	0.0119391	0.01283	0.0104161	0.0101774	0.0161906	0.0114615	0.013098	0.00898632	0.00979221	0.0107549	0.0125224	0.0116005	0.0108574	0.00920085	0.0115591	0.00696221	0.0104359	0.0157733	0.0087456	0.0143338	0.0074384	0.0134823	0.0122391	0.00788153	0.0092003	0.0110722	0.0165364	0.00919957	0.0090151	0.00902994	0.00734483	0.0138935	0.0139597	0.0108682	0.0118576	0.0135567	0.0152574	0.0123158	0.0136493	0.00672115	0.00785598	0.018203	0.0102747	0.012462	0.00949069	0.0105776	0.0112089	0.00863154
1.538	0.0133768	0.0119055	0.0131058	0.0101506	0.0104965	0.0169842	0.0115055	0.0132941	0.00846754	0.0104173	0.0105744	0.0133204	0.0114611	0.0106139	0.00899012	0.0115161	0.00697903	0.0100578	0.0162595	0.0081488	0.0140883	0.00675361	0.0139496	0.0128197	0.00708747	0.00926232	0.0107316	0.0169989	0.00875819	0.00845812	0.00940207	0.00641441	0.0136099	0.0139781	0.0102842	0.0108753	0.0134396	0.0153969	0.0115473	0.0133289	0.00563536	0.00713932	0.0185614	0.00988369	0.0124278	0.00952791	0.0106072	0.0112421	0.0083987
1.54	0.0133288	0.0117787	0.0122027	0.00985387	0.0101761	0.0177996	0.0115657	0.0135206	0.00784882	0.0110295	0.0107737	0.0138113	0.0110775	0.0101152	0.00871295	0.0119364	0.00656645	0.00955968	0.0167637	0.00730205	0.0137696	0.00653664	0.0138609	0.0129155	0.00634057	0.00920536	0.0104025	0.0172653	0.0083388	0.0082475	0.00966147	0.00603026	0.0130411	0.0142868	0.00984946	0.0102299	0.013641	0.0154326	0.0110573	0.0130917	0.00556221	0.00671112	0.0190308	0.00956164	0.012708	0.00961669	0.0106331	0.0116214	0.00877826
1.542	0.0135623	0.0121848	0.0118099	0.00990568	0.00978786	0.018309	0.0119916	0.0140102	0.00783008	0.0110321	0.0104639	0.0140945	0.0114631	0.010352	0.00887461	0.0126658	0.00684209	0.00951725	0.0174952	0.00741146	0.0140193	0.00675704	0.0140109	0.0129186	0.00616749	0.00986246	0.01056	0.0180036	0.00841918	0.00834677	0.0100965	0.00565528	0.0130612	0.0150607	0.00998386	0.0102822	0.0141474	0.0158816	0.0113222	0.0129918	0.00618203	0.00686553	0.0198405	0.0104098	0.0134504	0.00987154	0.0111216	0.0123894	0.00941732
1.544	0.0139693	0.0132992	0.0120255	0.0103536	0.0109576	0.0191531	0.0130084	0.0149544	0.00841666	0.0115869	0.0112238	0.0149727	0.012167	0.0112398	0.00928959	0.0134449	0.0079341	0.0101807	0.0186173	0.00832686	0.0145055	0.00724118	0.0147036	0.0136841	0.00646158	0.010865	0.0113472	0.0192442	0.00894155	0.00871792	0.0110547	0.00578749	0.0137347	0.0162646	0.0105336	0.0107484	0.0149629	0.0167828	0.0120943	0.0131182	0.00650096	0.00785864	0.0206194	0.0111753	0.0138919	0.0104299	0.0121553	0.0135035	0.0105448
1.546	0.0146947	0.0142658	0.0122978	0.010836	0.0123528	0.0206322	0.0143871	0.0161032	0.00883028	0.0122689	0.0121277	0.0162261	0.0131034	0.011835	0.00977093	0.0145095	0.009056	0.0107812	0.0201121	0.0089704	0.015101	0.00739534	0.0159239	0.0151101	0.00663503	0.0118144	0.0122106	0.0203642	0.00963494	0.00968273	0.0124141	0.00598912	0.0146015	0.0179177	0.0114517	0.0111516	0.0159943	0.0178531	0.012831	0.0135056	0.00732235	0.00881595	0.0210444	0.0123358	0.0141404	0.0112407	0.0128263	0.0148529	0.011473
1.548	0.0160302	0.0154424	0.013294	0.0111588	0.0136082	0.0222629	0.01527	0.0173808	0.00889297	0.0133877	0.0127205	0.0177166	0.0144043	0.0124283	0.0102245	0.0155417	0.00980509	0.0118098	0.0221452	0.00903255	0.0159431	0.00730245	0.0172622	0.0168159	0.00651424	0.0126789	0.0126241	0.022178	0.0101205	0.0109255	0.0130986	0.00592039	0.0156434	0.0194709	0.0122834	0.0116193	0.0171147	0.0192283	0.0132718	0.0139272	0.00768474	0.00896634	0.021491	0.0129804	0.014405	0.0120269	0.0135534	0.0161905	0.0117316
1.55	0.0173967	0.0168891	0.0139973	0.0114851	0.0151241	0.0241863	0.0159909	0.0188176	0.00907553	0.0149814	0.0140316	0.0197176	0.0156602	0.0127191	0.0105579	0.0164293	0.010207	0.012195	0.0245687	0.00892887	0.0168086	0.00744395	0.0189523	0.0186205	0.00633617	0.0135567	0.0132811	0.024746	0.0103642	0.0119902	0.0140798	0.00571818	0.0165338	0.0216853	0.0125792	0.0117751	0.0181946	0.0207476	0.0137822	0.0143129	0.00799846	0.00917706	0.0222652	0.0138219	0.0151498	0.0127764	0.0143101	0.0176065	0.012701
1.552	0.0190225	0.0181454	0.0150391	0.0121591	0.0159556	0.0265	0.0174809	0.0207406	0.00953383	0.0164271	0.015557	0.0215729	0.017145	0.0133156	0.0110501	0.0180035	0.0112881	0.0128744	0.0270746	0.00880418	0.0176602	0.00741585	0.0211251	0.0206524	0.00667271	0.0151711	0.0144238	0.027647	0.010827	0.013157	0.015877	0.00603584	0.0177623	0.0239134	0.0129944	0.0122425	0.0197319	0.0224818	0.0147585	0.0149074	0.00912787	0.0100719	0.023326	0.0153147	0.0163833	0.0137332	0.0154145	0.0193581	0.0142241
1.554	0.0207293	0.0198176	0.0162981	0.0132861	0.0170165	0.0292429	0.0194598	0.0233432	0.0104086	0.0182323	0.0169746	0.0237391	0.0188892	0.0143946	0.0118155	0.019775	0.0129293	0.0142492	0.029922	0.00963034	0.0187106	0.00788131	0.0235189	0.0226732	0.00762737	0.0172603	0.0154344	0.0307149	0.0116363	0.0145595	0.0175854	0.00649513	0.0198275	0.027073	0.013921	0.0132904	0.0217442	0.0245806	0.0160401	0.0155838	0.00998409	0.0112334	0.0246696	0.0166103	0.0178864	0.014889	0.0170326	0.0214991	0.0154275
1.556	0.0226254	0.0218024	0.0172956	0.0142802	0.0198621	0.0326256	0.0214733	0.0260716	0.0111429	0.0204109	0.0183253	0.0265935	0.0207026	0.0156588	0.01253	0.0220268	0.0144532	0.0153632	0.033309	0.010588	0.0198797	0.00828671	0.0264388	0.0256429	0.00854174	0.0190231	0.0161966	0.0343295	0.0124253	0.0158418	0.0195383	0.00674075	0.0220604	0.0302892	0.0149958	0.0140352	0.0239857	0.0268939	0.0171611	0.0165826	0.0105827	0.0123521	0.0261924	0.0186949	0.0194187	0.0163612	0.018598	0.0240804	0.0166073
1.558	0.0249846	0.0239416	0.01788	0.01518	0.0221567	0.0360882	0.0233437	0.0290245	0.0115125	0.0223722	0.0213363	0.0296145	0.022564	0.0164059	0.0131316	0.0239478	0.0159491	0.0163222	0.0370346	0.010781	0.0211122	0.00779103	0.0292743	0.0283648	0.00887065	0.0206736	0.0169093	0.0385068	0.0132384	0.0171676	0.0210723	0.00618846	0.0242962	0.033792	0.0160783	0.014658	0.0263869	0.0295289	0.0185532	0.0176112	0.0119241	0.0132972	0.0275293	0.0208873	0.0205692	0.0180796	0.0204696	0.0268208	0.0182411
1.56	0.0277258	0.0263025	0.0188576	0.0162872	0.0244026	0.0401622	0.0250159	0.0322749	0.0121195	0.0247125	0.0239703	0.0328279	0.0242944	0.017203	0.0136263	0.026302	0.0172604	0.0173944	0.0411756	0.0113017	0.022546	0.00815625	0.0323923	0.0311127	0.00903592	0.022378	0.0181348	0.043104	0.0142082	0.0186481	0.0229297	0.00654477	0.0269705	0.0376835	0.017102	0.0152976	0.0289427	0.0324904	0.0202672	0.0183441	0.0129782	0.0142535	0.0287427	0.0227984	0.0217628	0.0197148	0.0225531	0.0297024	0.0195203
1.562	0.0304737	0.0288229	0.0204276	0.0174566	0.0271119	0.0442857	0.0272021	0.035868	0.0129467	0.0276282	0.0266249	0.0365033	0.0264451	0.0183333	0.0141617	0.0288449	0.0189205	0.0185311	0.0458036	0.0120136	0.0239246	0.00814928	0.0361689	0.0344149	0.00977258	0.0242153	0.0198009	0.0479446	0.015356	0.0204869	0.0254971	0.00714988	0.0299247	0.0418656	0.0182226	0.0161311	0.0317831	0.0356246	0.0218449	0.0192588	0.0145184	0.0157831	0.030044	0.0250941	0.0231452	0.0216448	0.0244918	0.0328183	0.0211752
1.564	0.0335069	0.0314362	0.0221701	0.0190116	0.0298046	0.0490621	0.0293972	0.0397113	0.0138401	0.0302275	0.0289661	0.0405872	0.0287893	0.0195755	0.0149413	0.0308111	0.0206421	0.0198925	0.0506729	0.012906	0.0253337	0.00848391	0.0401688	0.0373173	0.0108085	0.0260054	0.0213167	0.053253	0.0162694	0.0225707	0.0280785	0.00776791	0.0327896	0.0459482	0.019717	0.0171391	0.034408	0.0389199	0.0236261	0.0201779	0.015831	0.0168516	0.0308591	0.0273372	0.024408	0.0239637	0.0269941	0.0358889	0.0224086
1.566	0.0366572	0.0339795	0.0240226	0.0206835	0.0323117	0.0541477	0.0310508	0.0434291	0.0145328	0.0330404	0.0325171	0.0444866	0.0305266	0.0203891	0.0157191	0.0328402	0.0219421	0.0207687	0.0554015	0.013688	0.0268111	0.00838315	0.0447483	0.0403804	0.0114304	0.0279704	0.0221994	0.0585882	0.0169237	0.0245014	0.0301165	0.00765182	0.0356201	0.0496082	0.020931	0.0179536	0.036727	0.0420441	0.0255309	0.0211075	0.0173822	0.0184235	0.031059	0.0292913	0.0253291	0.0265251	0.0299288	0.0387817	0.0236657
1.568	0.039683	0.0359196	0.0250759	0.0218036	0.0349247	0.0583838	0.0325581	0.0469332	0.0149243	0.0351907	0.0356094	0.0481293	0.032031	0.020888	0.0160106	0.0347744	0.0232916	0.0218565	0.059702	0.0141824	0.0280427	0.00833782	0.0487564	0.043304	0.0116183	0.0293244	0.0229419	0.0636222	0.0177056	0.0261764	0.0320612	0.00801339	0.038295	0.0530097	0.0217297	0.0185881	0.0390129	0.0446871	0.0271947	0.0218318	0.0185665	0.019824	0.0310714	0.0312962	0.025803	0.0290767	0.0326106	0.0414059	0.0247706
1.57	0.0422169	0.0379134	0.0262728	0.0226847	0.037163	0.0628526	0.0339464	0.0501856	0.0153748	0.0373287	0.0383528	0.0514071	0.0334122	0.0214784	0.0162023	0.0364164	0.0245488	0.0229322	0.0637757	0.0140566	0.0290593	0.00867218	0.0525177	0.045825	0.0121557	0.0306949	0.0242369	0.0685466	0.0182543	0.0275369	0.0337956	0.00790222	0.0406233	0.0561239	0.0226702	0.0191401	0.0411247	0.0470342	0.0288735	0.0221323	0.0198176	0.0210822	0.0306451	0.0334479	0.0259176	0.0312611	0.0350802	0.0437601	0.0255042
1.572	0.0447206	0.0395921	0.0273355	0.0236198	0.0394749	0.0669908	0.0351049	0.0531872	0.0158559	0.0393298	0.0413032	0.054281	0.0344835	0.0221629	0.0166509	0.0374774	0.0255454	0.0240399	0.0676416	0.0142499	0.0298	0.00888375	0.0560864	0.0478254	0.0130766	0.0315211	0.0251597	0.0729287	0.0185381	0.0285788	0.0351599	0.00835055	0.0426602	0.0589454	0.0233277	0.0195272	0.0427779	0.0491343	0.0306521	0.0223042	0.021318	0.0220223	0.0297316	0.0354661	0.0257636	0.033344	0.0372532	0.0456722	0.0262369
1.574	0.0470928	0.0406819	0.0282995	0.0242603	0.0408051	0.0702878	0.0356534	0.0557042	0.016065	0.0409492	0.0438434	0.0570864	0.0349149	0.022281	0.0169407	0.0384192	0.0261667	0.0246128	0.071021	0.014479	0.030273	0.00878731	0.0589805	0.0491305	0.0137454	0.0321316	0.0255812	0.0769552	0.018565	0.0296266	0.0361283	0.00837186	0.0445534	0.0611909	0.0236333	0.0195803	0.0441135	0.0509203	0.0319491	0.0224133	0.0219457	0.0229292	0.0286779	0.0366747	0.0255299	0.0353159	0.0391013	0.0471334	0.0263002
1.576	0.0488039	0.0412119	0.0293588	0.0247	0.0419304	0.0730084	0.0355976	0.0576499	0.0162154	0.0416461	0.0456241	0.0592299	0.0351085	0.022141	0.0169609	0.0390919	0.0263226	0.0249255	0.0735052	0.014298	0.0305146	0.00893527	0.0615295	0.0501023	0.0140798	0.0322003	0.0259387	0.0804366	0.0184368	0.0303967	0.0367118	0.00836026	0.0460735	0.0623675	0.0235806	0.0198394	0.0451256	0.0522839	0.0326794	0.0223267	0.0227035	0.0235426	0.0278057	0.0375537	0.0251972	0.0370408	0.0408679	0.0483294	0.0264489
1.578	0.0496228	0.0411468	0.0299212	0.0251649	0.0421217	0.0754172	0.0352147	0.0588148	0.0163826	0.0423489	0.0472454	0.0603469	0.0351747	0.0221299	0.016824	0.0386431	0.0261482	0.0249357	0.074637	0.014292	0.0305537	0.00900527	0.0635885	0.0505221	0.0143032	0.0319214	0.0259371	0.0827796	0.0184906	0.0305265	0.036653	0.00837508	0.0470662	0.0628701	0.0233361	0.0200009	0.0453497	0.0529693	0.0331802	0.0220153	0.0235429	0.0242337	0.0272222	0.0382601	0.0248905	0.0387391	0.0423159	0.0487686	0.025828
1.58	0.050533	0.0411854	0.0297789	0.0251928	0.0422568	0.0764947	0.0347463	0.0591973	0.0164483	0.0424038	0.048231	0.0606963	0.0348703	0.021737	0.0167591	0.038024	0.025847	0.0249078	0.0748755	0.0146058	0.0304053	0.00906375	0.0649868	0.0499908	0.0145014	0.0312744	0.0258018	0.0836766	0.0183342	0.030221	0.0365302	0.00866867	0.0475185	0.0625958	0.0230322	0.0197451	0.0451294	0.0530353	0.0335619	0.0218309	0.0241166	0.0245742	0.0266413	0.0384639	0.0245552	0.040049	0.0431326	0.0485734	0.0252644
1.582	0.0508241	0.0407934	0.0305576	0.0246781	0.0420788	0.0765707	0.0337473	0.0590209	0.0161639	0.0417867	0.0484888	0.0605552	0.0341188	0.0214962	0.0165178	0.0370917	0.0251099	0.0245534	0.0744607	0.0141556	0.0298172	0.0088075	0.0654858	0.0493261	0.014255	0.0301271	0.0253653	0.0839165	0.0176158	0.0296165	0.0360445	0.00887245	0.047151	0.0615696	0.0224987	0.0194605	0.044466	0.0522848	0.0333271	0.0216843	0.0236821	0.0241541	0.0256811	0.0383489	0.0237657	0.040219	0.0430388	0.0478471	0.0245965
1.584	0.0499161	0.0392722	0.0300666	0.0237296	0.040312	0.075571	0.0319488	0.0580138	0.0153697	0.0397817	0.0480907	0.0593804	0.0325401	0.0202104	0.0158698	0.0352531	0.0238876	0.0235536	0.0728584	0.0133339	0.028766	0.00869455	0.0648506	0.0473596	0.0135449	0.028606	0.0244578	0.0823068	0.0166361	0.0286831	0.034767	0.00823885	0.045946	0.0592024	0.0216287	0.0187543	0.0428751	0.0506344	0.032382	0.0209431	0.0228767	0.0233151	0.0246244	0.0369995	0.0227816	0.0393199	0.0423421	0.046211	0.0230876
1.586	0.0486083	0.0372311	0.0290106	0.0226171	0.0382979	0.0731808	0.0301473	0.0560613	0.0146158	0.0379778	0.0474102	0.0570542	0.0307015	0.0190873	0.0152258	0.0332075	0.022465	0.0220637	0.0702286	0.0128551	0.0275398	0.00851353	0.0632155	0.0449774	0.0129575	0.0272069	0.0234938	0.0799033	0.0157142	0.0274805	0.0326608	0.00765396	0.0444577	0.056649	0.0202942	0.0178046	0.0407542	0.0486484	0.0313498	0.0196886	0.021955	0.0223868	0.023712	0.0355886	0.0221076	0.0381765	0.0411057	0.0439617	0.0223195
1.588	0.046533	0.035306	0.0277456	0.0217178	0.0360462	0.0708216	0.0283598	0.0534273	0.0140851	0.0359398	0.0454953	0.0544562	0.0289331	0.0180471	0.0146926	0.0313431	0.0210781	0.0208993	0.0671669	0.0123612	0.0262699	0.00820876	0.061114	0.0424474	0.0126374	0.025908	0.0224567	0.0769892	0.0148921	0.0261535	0.0308989	0.00751024	0.0429076	0.0536737	0.0190493	0.0168802	0.0385147	0.0464449	0.0301309	0.0184134	0.0212459	0.021796	0.0229092	0.0342983	0.0215479	0.0369596	0.0397081	0.0412408	0.0209556
1.59	0.0446024	0.0333664	0.0270322	0.0208996	0.0337605	0.0675035	0.0264676	0.0505647	0.0135522	0.0338463	0.0435433	0.0516336	0.0271181	0.0171925	0.0140087	0.0294309	0.0200045	0.0200163	0.063729	0.0117979	0.0250204	0.00810807	0.058599	0.0397296	0.0124118	0.0241206	0.0215916	0.0733323	0.01418	0.0246592	0.0291214	0.00680376	0.040832	0.0503889	0.017984	0.016149	0.036369	0.0439401	0.0288038	0.0174487	0.0199019	0.0208225	0.0224282	0.0326385	0.0211269	0.0355438	0.0379702	0.0385358	0.0193191
1.592	0.0425767	0.0311447	0.0262775	0.0197526	0.0316224	0.0634806	0.0247313	0.0476309	0.0129665	0.0318704	0.0413976	0.048706	0.0254387	0.0164398	0.0135076	0.0275005	0.0189178	0.0195268	0.0597042	0.0111109	0.0235383	0.00801741	0.0559285	0.0367503	0.0123249	0.022042	0.0207559	0.0690374	0.0135847	0.0230617	0.0270116	0.00692975	0.0385023	0.0470143	0.0169238	0.0158478	0.0340339	0.0411942	0.0277177	0.0167711	0.0189995	0.0200571	0.0220468	0.0306895	0.0205796	0.0339525	0.0361432	0.0359995	0.0181324
1.594	0.0396578	0.0290912	0.024891	0.018182	0.0293134	0.0593134	0.0226538	0.0443533	0.0124029	0.0298601	0.0386163	0.0453921	0.0236073	0.0154171	0.0130318	0.0253157	0.017571	0.0184625	0.0552782	0.0111774	0.0218067	0.00821983	0.0524766	0.0336972	0.0118234	0.0202432	0.0192981	0.0644031	0.0128449	0.0212487	0.0249627	0.00688478	0.0359384	0.0431483	0.0158823	0.0152043	0.0310453	0.0381447	0.0262495	0.0159614	0.0170347	0.0183629	0.0214854	0.0282713	0.0196799	0.0317867	0.033361	0.0326871	0.0158438
1.596	0.0363421	0.0264932	0.0225136	0.0165501	0.0258218	0.055054	0.0203146	0.040532	0.0114277	0.0271868	0.0355977	0.0415254	0.0214558	0.0139911	0.0121234	0.0224805	0.0157113	0.0167281	0.050749	0.010319	0.0203552	0.0080902	0.0480914	0.0306265	0.0107084	0.0184531	0.0175048	0.0588733	0.0117754	0.0190557	0.0221691	0.00620508	0.0328056	0.0386722	0.0144669	0.0140998	0.028051	0.0347727	0.0241353	0.0147894	0.0153118	0.0164304	0.0208425	0.0255206	0.0188707	0.0289794	0.0302807	0.0292203	0.0138877
1.598	0.0333774	0.0240721	0.0202903	0.015394	0.0227425	0.0501939	0.0185278	0.0366689	0.0102209	0.02355	0.0322111	0.0375402	0.0195299	0.0126014	0.0112549	0.020195	0.013933	0.0156875	0.0462056	0.00930331	0.0190094	0.007424	0.043627	0.0272264	0.00979626	0.0165879	0.0160759	0.0536371	0.0106998	0.0168235	0.0199926	0.00609428	0.0297995	0.034984	0.0131566	0.0132564	0.0256079	0.0314792	0.0222637	0.0137244	0.014295	0.0149794	0.0204621	0.023267	0.0183518	0.0260617	0.0276361	0.0263622	0.0125928
1.6	0.0305668	0.0220181	0.0199217	0.0144924	0.0201704	0.0455132	0.0172382	0.0330815	0.0096163	0.0208924	0.0298626	0.0337451	0.0179235	0.0121	0.0106697	0.0184134	0.0125761	0.0143846	0.0416991	0.00903707	0.0176407	0.0075011	0.0393875	0.0246472	0.0092778	0.0148545	0.0151683	0.0485998	0.00992761	0.015233	0.0176546	0.00616853	0.0270746	0.0314702	0.0121489	0.0123387	0.0233859	0.02874	0.0207345	0.0129644	0.0129212	0.0135377	0.0201898	0.0210168	0.018032	0.0234874	0.025011	0.023645	0.0113919
1.602	0.0276844	0.0198715	0.0194912	0.0134678	0.018505	0.0411581	0.0158899	0.0297558	0.00940488	0.0191007	0.0270893	0.0301527	0.0162413	0.0111274	0.0102464	0.0165225	0.0113642	0.0134032	0.0375768	0.00878083	0.0165386	0.00729543	0.0358798	0.0221767	0.00884495	0.0130126	0.0145479	0.0439423	0.00929726	0.0138683	0.0157395	0.0061113	0.0245613	0.0283086	0.0113902	0.0115106	0.021242	0.0261271	0.0191762	0.0122499	0.0116066	0.0121047	0.0198456	0.0189224	0.0175589	0.0212392	0.0226045	0.0209399	0.0102755
1.604	0.0254605	0.0181116	0.0181206	0.0125067	0.0163093	0.0370867	0.0144554	0.026762	0.00894424	0.0169381	0.0235418	0.0267703	0.0147536	0.0104394	0.00995908	0.0148178	0.0102781	0.0126707	0.0338606	0.00828784	0.015523	0.00728746	0.0321039	0.0197928	0.00848639	0.011879	0.0137472	0.039495	0.00863536	0.0124645	0.0142718	0.00559604	0.0222403	0.0255125	0.0107286	0.0110546	0.0193376	0.0233942	0.0177269	0.0114349	0.0104847	0.0112135	0.0194788	0.0171411	0.0171084	0.0190657	0.02015	0.018324	0.00917305
1.606	0.0230978	0.0163748	0.0166872	0.0114336	0.0143432	0.0332542	0.0131837	0.023949	0.00851489	0.0151797	0.0207193	0.0239147	0.0136949	0.00991176	0.00964492	0.0133904	0.00934112	0.0118548	0.0302279	0.00761732	0.0144672	0.00692282	0.0286646	0.0175595	0.00806357	0.0107932	0.0128334	0.0352161	0.00801364	0.011217	0.012857	0.00552087	0.0199794	0.0228017	0.00997082	0.0104321	0.0176998	0.0209576	0.0162643	0.0105974	0.00927961	0.0103657	0.0191772	0.0152596	0.0167977	0.0170203	0.0180628	0.0158992	0.00844925
1.608	0.0211138	0.0150096	0.0150162	0.0104626	0.0130605	0.0299279	0.0122	0.0213032	0.00830927	0.0132104	0.0186151	0.021284	0.0129511	0.00946889	0.00920428	0.0121222	0.00872552	0.0107568	0.0270668	0.00718091	0.013578	0.00657695	0.025321	0.0156949	0.00752486	0.0097917	0.0121641	0.031609	0.00759781	0.0101373	0.0114063	0.00499118	0.0179343	0.0206235	0.00909526	0.0100057	0.0161806	0.0189153	0.0150276	0.0101648	0.00878523	0.00946627	0.0192	0.0136254	0.0165552	0.0152406	0.0160835	0.0139322	0.00773843
1.61	0.0189267	0.0141701	0.014117	0.00993512	0.0118914	0.0267347	0.0114816	0.0191749	0.00804211	0.0119553	0.0165356	0.0187598	0.0123721	0.00893278	0.00885868	0.0112573	0.00826849	0.0105362	0.0245024	0.00727271	0.0130624	0.0069403	0.0224113	0.0139026	0.00712807	0.00917325	0.0115524	0.0280525	0.00739101	0.00943424	0.0100965	0.00494484	0.016253	0.0186221	0.00836148	0.0100441	0.0147707	0.0172835	0.0142121	0.00991253	0.00835511	0.00942896	0.0194272	0.0123768	0.0163457	0.0137325	0.0145746	0.0125042	0.00730843
1.612	0.017122	0.0132633	0.0131637	0.00955677	0.0106742	0.0242156	0.0109734	0.0175113	0.0077888	0.0110936	0.0151346	0.0168638	0.0117051	0.0086441	0.00861766	0.0104243	0.00787159	0.0102934	0.0222371	0.0075377	0.012713	0.00676888	0.0201824	0.0127338	0.00714254	0.00830007	0.0110507	0.0254082	0.0072768	0.00876441	0.00951035	0.00518686	0.0150209	0.0168974	0.0081062	0.00993966	0.0135543	0.0159497	0.0135878	0.00966873	0.00816805	0.00874773	0.0194246	0.0115604	0.0160858	0.0124256	0.0131004	0.011397	0.0066977
1.614	0.0156407	0.0121135	0.012884	0.00917717	0.0092624	0.0223405	0.0104786	0.0158425	0.00742096	0.0100814	0.0141704	0.015274	0.0111381	0.00830065	0.00845263	0.00974667	0.00738334	0.00966829	0.0203792	0.0070075	0.0122184	0.0067309	0.0183682	0.0115539	0.00701733	0.00795991	0.0106714	0.0229223	0.00709355	0.00789096	0.00894011	0.00527773	0.0139762	0.0156108	0.00773376	0.00962686	0.0126103	0.0148222	0.0129941	0.00936226	0.00762609	0.00802694	0.0192687	0.0109702	0.0159221	0.0112159	0.0119183	0.0104972	0.00641106
1.616	0.0144675	0.0112799	0.0116141	0.00879949	0.00828551	0.0203402	0.00986981	0.0144644	0.00700304	0.00958006	0.0130054	0.0138459	0.0104859	0.00798547	0.00846805	0.00902649	0.00653162	0.00908838	0.0188908	0.00723924	0.0115419	0.00676041	0.0169751	0.0102437	0.00656458	0.0075397	0.0101294	0.0208872	0.00677854	0.00716428	0.00835158	0.00467765	0.0129968	0.0143289	0.00722054	0.00923792	0.0118749	0.0138518	0.012359	0.00905464	0.00702618	0.0072426	0.0191778	0.00985584	0.0158209	0.0101878	0.010737	0.00951659	0.00619958
1.618	0.0134777	0.0102919	0.0115646	0.00827242	0.00754328	0.018511	0.00928969	0.013264	0.0066473	0.0083536	0.0111662	0.0125633	0.00970237	0.00778397	0.00830713	0.00842041	0.00591929	0.00858559	0.0175716	0.00684837	0.0108391	0.00661874	0.0152008	0.00918101	0.00625072	0.00692188	0.00967334	0.0191565	0.00635557	0.0065202	0.00786533	0.00408798	0.0121492	0.0132938	0.0069864	0.00880026	0.0112965	0.0129556	0.0115857	0.00886866	0.00619645	0.0066032	0.0192589	0.00899576	0.0156696	0.0092617	0.00993025	0.00854154	0.00566074
1.62	0.0122895	0.00989482	0.0110782	0.00778244	0.00672553	0.0172606	0.00911835	0.0120871	0.0064069	0.00777219	0.00970634	0.0111117	0.00938114	0.00737378	0.00804576	0.00826628	0.00584292	0.00861418	0.0162349	0.00693472	0.0103329	0.00613768	0.0135522	0.00832383	0.00598723	0.00648256	0.00933673	0.0174555	0.00599058	0.00613047	0.00694681	0.00399572	0.0114437	0.0125788	0.00693837	0.00846678	0.0106993	0.0122041	0.0107503	0.0087754	0.00604506	0.0064476	0.0193876	0.00861696	0.0157444	0.00848677	0.00911433	0.00799994	0.00549557
1.622	0.0116278	0.00961811	0.0103685	0.00760328	0.0064863	0.0160608	0.00901663	0.0113928	0.00634565	0.00744426	0.00912674	0.00995295	0.00938354	0.00714412	0.00806637	0.00795536	0.00573764	0.00849031	0.0151895	0.00676891	0.010254	0.00608674	0.0123114	0.00802515	0.005966	0.00619267	0.00928525	0.0162215	0.00587048	0.0060881	0.00694943	0.00399224	0.0107575	0.0117985	0.00671415	0.00822007	0.0103114	0.0115523	0.0103625	0.00871328	0.00609846	0.00641416	0.0193905	0.00851208	0.0161462	0.00804277	0.00869705	0.00791732	0.00539102
1.624	0.011274	0.00973023	0.0100246	0.00762232	0.00657662	0.0152036	0.0084909	0.0109636	0.0065364	0.00712316	0.00894364	0.00920343	0.00923353	0.00718032	0.0082429	0.00775044	0.00596526	0.00832907	0.0145077	0.00705952	0.0102644	0.00659863	0.0115282	0.00804809	0.00603897	0.00612046	0.00950629	0.0152838	0.005995	0.00590933	0.00670791	0.00426667	0.0104554	0.0111944	0.00667239	0.00807828	0.0100471	0.0111015	0.0103741	0.0085901	0.0064184	0.00653127	0.0194496	0.00846053	0.0166019	0.00779119	0.00848853	0.00768085	0.00591617
1.626	0.0108588	0.00978709	0.00994202	0.00763458	0.0063288	0.0144946	0.00817471	0.0104938	0.0068212	0.00657659	0.00864829	0.00883463	0.00881606	0.00772019	0.00842263	0.00818897	0.00624347	0.00830689	0.0139025	0.00727945	0.0103376	0.00697959	0.0105725	0.00760193	0.00620023	0.00629612	0.00930411	0.0145178	0.00620557	0.00598369	0.00635765	0.0048388	0.0104422	0.0109643	0.00681709	0.00809374	0.00978876	0.010816	0.0104889	0.00844109	0.00703428	0.00726843	0.0194737	0.00854467	0.0168404	0.00763912	0.00811758	0.00739619	0.00641072
1.628	0.0106986	0.00907228	0.010103	0.00734093	0.00639419	0.0140351	0.00808057	0.0100689	0.00663171	0.00642892	0.00782487	0.00863524	0.00833123	0.00758982	0.00838916	0.00780345	0.00599148	0.00802314	0.0134903	0.00746325	0.0103281	0.00693956	0.0101951	0.00706623	0.00621222	0.0061281	0.00882692	0.0140384	0.00622736	0.00599943	0.00600619	0.00482542	0.0100171	0.0105688	0.00665915	0.0082096	0.00953278	0.0103852	0.010031	0.00820899	0.00665089	0.00672793	0.0193373	0.0083913	0.0167791	0.00726595	0.00755257	0.00724013	0.00630349
1.63	0.00952393	0.0084445	0.0096513	0.00697124	0.00568682	0.0130976	0.00785931	0.00960668	0.00618106	0.00630744	0.00718151	0.00825219	0.00803065	0.00704012	0.00811671	0.00752235	0.005447	0.00765587	0.0129626	0.0068125	0.0100382	0.00671175	0.00976444	0.00675604	0.00597529	0.00600324	0.00853986	0.013591	0.00603422	0.00559216	0.00554374	0.00473288	0.00937043	0.0101122	0.00644119	0.00811893	0.00902036	0.00981753	0.00942715	0.00805075	0.00603135	0.00667684	0.0192098	0.0078922	0.0167279	0.00676397	0.00703474	0.00704788	0.0062154
1.632	0.00933641	0.00843219	0.00961559	0.00691717	0.00522321	0.0121919	0.00776365	0.00905077	0.00598378	0.00601502	0.00693392	0.0079922	0.00790093	0.00666557	0.00803182	0.00735005	0.00518027	0.00778366	0.0124021	0.00693025	0.00979704	0.0067986	0.00927994	0.0064123	0.00587773	0.00624225	0.00848797	0.0130081	0.00610255	0.00551307	0.00529575	0.00488511	0.00904443	0.00990523	0.00648705	0.0077607	0.00870785	0.0095241	0.00947515	0.00810665	0.00596022	0.00685027	0.0190923	0.00775192	0.0167433	0.00643412	0.00685534	0.00693673	0.00595231
1.634	0.00949883	0.00832943	0.00923849	0.0068233	0.0055125	0.0119214	0.00754196	0.00879311	0.00600417	0.00618789	0.00750052	0.00766752	0.00794654	0.00685445	0.00824761	0.00707534	0.00511237	0.00758877	0.0122461	0.00700823	0.00964064	0.00669087	0.00890838	0.00629759	0.00585758	0.00602328	0.00862828	0.0126039	0.00631825	0.00558089	0.00545169	0.00444812	0.00888921	0.00973947	0.00646267	0.00742297	0.0087162	0.00928422	0.00948893	0.00809962	0.00588792	0.00693555	0.0191376	0.00754874	0.016837	0.0062046	0.00682788	0.00680761	0.00615114
1.636	0.00918513	0.00852976	0.00938628	0.00700229	0.0053956	0.0116284	0.0075612	0.00882772	0.0063087	0.00624264	0.00710025	0.00726089	0.00857381	0.00708881	0.00862377	0.0074918	0.0053422	0.00730312	0.0122794	0.00720632	0.00969439	0.00655939	0.00879756	0.00649229	0.00631647	0.00601586	0.00881461	0.0121164	0.00661872	0.00569936	0.00546737	0.0048064	0.00886171	0.0094636	0.00659883	0.00748596	0.00881238	0.00912526	0.00951538	0.00818347	0.00658662	0.00757948	0.0197507	0.00742462	0.0173679	0.00624369	0.00686916	0.00689595	0.00643825
1.638	0.00919124	0.0087561	0.00930347	0.00746044	0.00604972	0.0118894	0.00809727	0.00886133	0.0070606	0.00624388	0.00677687	0.00708473	0.00906316	0.00747924	0.0091611	0.00807584	0.00601193	0.00762803	0.0124122	0.00800441	0.0100272	0.0075512	0.00868336	0.00657661	0.00690513	0.00644227	0.00868759	0.0119677	0.00708254	0.00596973	0.00576764	0.00545519	0.00912079	0.00986187	0.00699497	0.00768112	0.00876099	0.00931302	0.00966942	0.00867731	0.00746102	0.00786918	0.0199699	0.00769954	0.0177043	0.00648465	0.00682308	0.00709772	0.00728557
1.64	0.00960968	0.0082894	0.00946367	0.0073051	0.00641003	0.011985	0.00813326	0.00878672	0.00731151	0.00700193	0.00711905	0.00699929	0.00875862	0.00737845	0.00925052	0.00798665	0.0060303	0.00770702	0.0122253	0.00821623	0.0101413	0.00727689	0.00900395	0.00668944	0.00677797	0.00648137	0.00849624	0.0119202	0.00701146	0.00579221	0.00591517	0.00509239	0.00917513	0.00980407	0.00721395	0.0075302	0.00861823	0.00920315	0.00946834	0.00867528	0.00671603	0.00734361	0.019595	0.00748348	0.0175433	0.00642376	0.00655928	0.00706634	0.00694478
1.642	0.0093769	0.00814456	0.00953476	0.00712281	0.00556686	0.0114583	0.00784432	0.0085641	0.0070573	0.00649776	0.00693452	0.00680849	0.00857087	0.00730865	0.00897464	0.0079174	0.00561277	0.00758346	0.0116755	0.00777565	0.0100911	0.00730311	0.00840299	0.00627792	0.00655724	0.00632907	0.00869608	0.0113289	0.00680051	0.00561705	0.00559703	0.005071	0.0092734	0.0093708	0.00739993	0.00770945	0.00881381	0.00896008	0.00938633	0.00835425	0.00672247	0.0073813	0.0194321	0.00766634	0.0175981	0.00631837	0.00655317	0.00692611	0.00652153
1.644	0.00930106	0.00850812	0.00933654	0.00725079	0.00572712	0.0114164	0.00796853	0.00838613	0.00723211	0.00640169	0.00669151	0.00683336	0.00891059	0.00764948	0.00915253	0.0083068	0.00576562	0.0077799	0.0116058	0.00851873	0.0101467	0.00788411	0.0082331	0.00668125	0.00689967	0.00654666	0.00896687	0.0112917	0.00704244	0.00585084	0.00589928	0.00515772	0.00967196	0.00951127	0.00751771	0.00794242	0.00899224	0.00896062	0.00938089	0.00844738	0.00712487	0.00774554	0.0193405	0.00770874	0.0176442	0.00634744	0.00679173	0.00680873	0.00615352
1.646	0.00912034	0.00842534	0.0097605	0.00744471	0.00586088	0.0112159	0.00817467	0.008186	0.00725088	0.0058852	0.00702792	0.00704627	0.00900746	0.0076208	0.0093704	0.00775367	0.0059768	0.00744275	0.0119102	0.00837216	0.0101457	0.00788114	0.00821028	0.0066783	0.00712416	0.00651689	0.00895023	0.0115487	0.00717922	0.00576271	0.00587289	0.00494594	0.00976993	0.0091498	0.00762165	0.00800817	0.00871396	0.00891302	0.00916604	0.00862596	0.0072872	0.00808655	0.0193946	0.00767459	0.0178258	0.00630046	0.00678907	0.00678136	0.00703794
1.648	0.00879864	0.00853754	0.00967196	0.00779724	0.00557147	0.0109593	0.00835733	0.00812385	0.00713542	0.00585521	0.00663115	0.00711701	0.00912371	0.00782886	0.00965337	0.00781123	0.0061769	0.0074628	0.0119176	0.00904019	0.0102011	0.00843146	0.00806361	0.00640336	0.00751388	0.00688529	0.00886946	0.0111354	0.00734618	0.00593109	0.00582191	0.00531876	0.00988046	0.00917374	0.00784428	0.00828376	0.00864331	0.00888881	0.00957942	0.00907997	0.00800005	0.00885612	0.0194427	0.00829205	0.0183253	0.00656667	0.00709557	0.00719211	0.00761043
1.65	0.00932246	0.0087616	0.0105032	0.00796543	0.00614695	0.0115075	0.00840531	0.00819376	0.0073737	0.00603216	0.00716893	0.00721536	0.00948794	0.00824462	0.00998501	0.00829918	0.00640817	0.00802615	0.0120611	0.00960259	0.010066	0.00880955	0.00860537	0.00680382	0.00795665	0.00692372	0.00874677	0.0113872	0.00757385	0.00648439	0.00581556	0.00580791	0.0101412	0.00950789	0.0079277	0.0081505	0.00871762	0.00895503	0.00986158	0.00929988	0.00856509	0.00867435	0.0190961	0.00854375	0.018224	0.00698391	0.00720124	0.0075788	0.00743954
1.652	0.0096283	0.00845717	0.00989975	0.00782764	0.00632705	0.0114438	0.00825624	0.00806175	0.00751397	0.00613634	0.00706288	0.00683136	0.00933355	0.00773411	0.0100042	0.00798216	0.00620473	0.00795962	0.012136	0.00890221	0.00980692	0.00839595	0.00851906	0.00676835	0.00772445	0.00638602	0.00864039	0.01121	0.00744543	0.00660562	0.00582022	0.00541305	0.0097072	0.00912147	0.00770757	0.00793896	0.00847888	0.0087988	0.00949852	0.00880379	0.00781458	0.00854672	0.0188445	0.00823434	0.0178557	0.00702882	0.00715462	0.00742261	0.00741786
1.654	0.0093501	0.00856624	0.00935734	0.00791071	0.00608515	0.0105288	0.00850237	0.00806587	0.00761362	0.00585734	0.00666517	0.00626078	0.00944345	0.00784131	0.0102675	0.00811581	0.00647753	0.00803976	0.0115839	0.00916853	0.00986944	0.00871892	0.00802831	0.00598199	0.00808899	0.00665743	0.00901075	0.01052	0.00760672	0.00675833	0.0061193	0.00573757	0.00943604	0.00891448	0.00761023	0.00822935	0.0086605	0.00867746	0.00978452	0.00887016	0.00891842	0.00926185	0.0187854	0.00851559	0.0180179	0.00696862	0.00735057	0.00750779	0.00791203
1.656	0.00945883	0.00915531	0.00992466	0.00818616	0.00653408	0.0107258	0.00883972	0.00820531	0.00800019	0.00616644	0.00672131	0.00638973	0.00987629	0.00861329	0.0106143	0.00837031	0.00700623	0.00848713	0.0112972	0.00979396	0.0101047	0.0092345	0.00798572	0.00649986	0.00893847	0.00672489	0.00945047	0.010649	0.00818373	0.00694557	0.00649289	0.00641254	0.00976733	0.00912526	0.00782224	0.00841188	0.00905302	0.00868398	0.0100926	0.00952442	0.00875438	0.00883422	0.0182685	0.0086583	0.0182243	0.00687802	0.00702148	0.00747698	0.00771026
1.658	0.00972567	0.00918255	0.0101795	0.00823977	0.00670022	0.0110462	0.00903951	0.00802916	0.00828724	0.00620025	0.00701105	0.00649594	0.0100649	0.0085673	0.0108446	0.00828936	0.00713379	0.00870001	0.0113258	0.0101346	0.0101957	0.00957949	0.00812397	0.0061799	0.0093523	0.00663866	0.00980617	0.010815	0.00854937	0.00688871	0.00628864	0.0066421	0.00993785	0.00897487	0.00827063	0.00847846	0.00915958	0.00870389	0.0101206	0.00955378	0.00871702	0.00956936	0.0177739	0.00857418	0.0184207	0.00664329	0.00660626	0.00715554	0.00789836
1.66	0.00962131	0.00943559	0.00985314	0.00842123	0.00688332	0.0104698	0.00916372	0.00787758	0.00828952	0.00638135	0.0071408	0.00635651	0.0104882	0.00874724	0.0110034	0.00847861	0.00742969	0.00919806	0.0112539	0.0104239	0.0103324	0.0109965	0.00839332	0.00603392	0.0096451	0.00712773	0.0102348	0.0106958	0.00859625	0.00692254	0.0066933	0.00668607	0.0101524	0.00931139	0.00881784	0.00889846	0.00919581	0.00883061	0.0104294	0.00961029	0.00927781	0.00994373	0.0176135	0.00911277	0.01854	0.00647984	0.00670841	0.00732569	0.00868183
1.662	0.00977707	0.00939473	0.0104033	0.00858939	0.00683607	0.0104228	0.00895232	0.00782098	0.00820235	0.00710128	0.00681915	0.00651338	0.0107994	0.00872481	0.0109012	0.0080659	0.00744055	0.00938555	0.0111469	0.0100796	0.0103214	0.0111066	0.00828066	0.00642744	0.00956822	0.00707197	0.0104804	0.0106489	0.00842468	0.00690535	0.0063667	0.00682867	0.0100812	0.0091319	0.00884113	0.00922486	0.00905742	0.0088829	0.0101813	0.00962166	0.00901765	0.00973999	0.0176442	0.00894277	0.0184404	0.00626364	0.00669208	0.00748564	0.00859613
1.664	0.0094121	0.009405	0.00963163	0.00877469	0.00632589	0.0101362	0.00918694	0.00772685	0.00846268	0.0068006	0.00648857	0.00671616	0.0110286	0.00873983	0.0111109	0.0081604	0.0077383	0.00984944	0.0109355	0.0102324	0.0103806	0.011024	0.00768222	0.00589759	0.00995473	0.00716091	0.010905	0.01021	0.00872533	0.00718967	0.00653068	0.00725569	0.00996864	0.00892209	0.00875883	0.00960667	0.00915726	0.00884989	0.0101675	0.00945744	0.00971222	0.010305	0.0182119	0.00922376	0.0189919	0.00625844	0.00660869	0.0076612	0.00946827
1.666	0.00973597	0.0100901	0.0105247	0.00970505	0.00675897	0.0100682	0.010453	0.00801321	0.0093966	0.00691709	0.0068869	0.00660283	0.0119697	0.00988467	0.0121548	0.00920109	0.00920866	0.0110155	0.0109732	0.0118012	0.0110821	0.012793	0.00771978	0.00556891	0.011872	0.00788784	0.0120553	0.0103188	0.0099864	0.00824163	0.00783268	0.00886671	0.0107759	0.00972584	0.00957477	0.0108033	0.0101757	0.00933978	0.0115964	0.0103192	0.0115233	0.0122507	0.0186167	0.0106649	0.0200263	0.00682716	0.00734542	0.00844256	0.0106082
1.668	0.0111904	0.0112649	0.0124375	0.0103187	0.00819259	0.0104306	0.0112721	0.00861379	0.0102273	0.00821031	0.00799567	0.00703339	0.0129358	0.0109411	0.0130094	0.00974193	0.0103049	0.0119978	0.0113501	0.0132413	0.0114854	0.0151966	0.00881303	0.00656979	0.0130255	0.00852112	0.0127791	0.0112137	0.0106073	0.00903421	0.00834305	0.00909538	0.011579	0.0101684	0.010334	0.0117816	0.0108863	0.00998924	0.0125348	0.011519	0.0122533	0.0121769	0.0178294	0.0108817	0.0198325	0.00719011	0.00737957	0.00866648	0.0104942
1.67	0.0113367	0.0104962	0.0129548	0.00966692	0.00896216	0.0112387	0.0105386	0.00861932	0.00996804	0.00851388	0.00882157	0.00750519	0.0126089	0.00994255	0.0125242	0.00851384	0.00992117	0.0106395	0.0113995	0.012343	0.0110705	0.0144868	0.00935018	0.00714637	0.0121592	0.00765809	0.0122575	0.0112126	0.00980784	0.00837173	0.00736842	0.00803863	0.0110379	0.00915146	0.00978173	0.0113067	0.0102753	0.00956635	0.0118262	0.0114432	0.0106757	0.0103895	0.0168601	0.00977764	0.0187817	0.00677761	0.00651604	0.00798029	0.00936901
1.672	0.00999916	0.00965577	0.0113054	0.0091177	0.00752966	0.0107795	0.00972766	0.0079021	0.00904648	0.00741558	0.00813069	0.00678982	0.0118958	0.00913492	0.0117313	0.00768609	0.00918625	0.0101485	0.0107151	0.0116865	0.0105775	0.0130321	0.00829591	0.00579386	0.0113632	0.00698401	0.01167	0.0103748	0.00920795	0.00763317	0.00681622	0.00811267	0.0100639	0.00840445	0.00892079	0.0106683	0.00948587	0.00877001	0.0109967	0.010496	0.00951806	0.0105491	0.0166837	0.00889354	0.018401	0.00631867	0.00611887	0.00767312	0.00918765
1.674	0.00903138	0.00964177	0.0099851	0.00938343	0.00644292	0.00969767	0.009905	0.00756406	0.0088197	0.00701716	0.00699201	0.00587304	0.0119945	0.00901836	0.0116924	0.00766041	0.00907002	0.0104404	0.00995654	0.0115603	0.0105726	0.0129573	0.00727231	0.00525277	0.0117583	0.00742802	0.0118026	0.00968225	0.00938529	0.00796353	0.0072064	0.00849883	0.00987068	0.00841366	0.00898994	0.0110865	0.00953604	0.00868605	0.0107415	0.010267	0.0102177	0.0111514	0.0170735	0.00902015	0.0188777	0.00643451	0.00666174	0.00771237	0.00953977
1.676	0.00900381	0.0102575	0.0111251	0.0102256	0.00659874	0.00956127	0.01079	0.00804917	0.0097208	0.00740016	0.00634084	0.00566987	0.0127719	0.00975941	0.0125227	0.00855392	0.00970678	0.0113129	0.00994359	0.0124808	0.0111899	0.0143408	0.00772695	0.00528235	0.0129249	0.00832956	0.0126755	0.0100027	0.010077	0.0088772	0.00839537	0.00955275	0.0107408	0.00920062	0.00998555	0.0121322	0.0103781	0.00921698	0.01162	0.0111463	0.0119147	0.0122102	0.0175667	0.010122	0.0197482	0.00688776	0.00735579	0.00811833	0.0110561
1.678	0.0107334	0.0113841	0.0127717	0.0113341	0.00813648	0.00992676	0.0117768	0.00875495	0.0109414	0.00856205	0.00687459	0.00618252	0.0140486	0.0109632	0.0137246	0.00959793	0.0110778	0.0129162	0.0105408	0.0138813	0.0122455	0.0161492	0.00887583	0.00644637	0.0142625	0.00962021	0.0137609	0.0107179	0.0114392	0.010016	0.00934467	0.0109759	0.0118927	0.0101353	0.0113416	0.0131063	0.0114636	0.00986751	0.0130955	0.0122161	0.012828	0.0135123	0.0179441	0.0111404	0.0207547	0.007419	0.00783381	0.00892288	0.012114
1.68	0.0116027	0.0123777	0.0135342	0.012057	0.0100775	0.010579	0.0127875	0.00943393	0.0118268	0.0098606	0.00804288	0.00694548	0.0154619	0.0120094	0.0148805	0.00999852	0.0124166	0.0142547	0.0110694	0.0149376	0.0131242	0.018402	0.00925399	0.00738588	0.0153141	0.0101783	0.0153297	0.0109367	0.0126482	0.0111201	0.010212	0.0121177	0.0125022	0.0110181	0.0124727	0.0143117	0.0124524	0.0105794	0.014025	0.0128351	0.013951	0.0144989	0.0182695	0.0117691	0.0217605	0.00810491	0.00827924	0.00966085	0.0130915
1.682	0.012291	0.0135435	0.0141345	0.012782	0.0101597	0.0109171	0.0139506	0.0103107	0.0123477	0.0102663	0.0084053	0.00783166	0.0165667	0.0125233	0.0160608	0.0102952	0.0133578	0.0151031	0.0115077	0.0156992	0.0136036	0.0216236	0.00964624	0.00787145	0.0160311	0.0107895	0.0171296	0.0112264	0.0129218	0.0122199	0.0114487	0.0130374	0.0134025	0.0119576	0.01344	0.0156999	0.0133813	0.0115974	0.014708	0.0136102	0.0156867	0.0154524	0.0182844	0.0127168	0.0221623	0.00867349	0.00873871	0.0103775	0.0137488
1.684	0.0135209	0.013305	0.0154168	0.0132817	0.0113842	0.0115582	0.0142781	0.0109469	0.0128102	0.0111426	0.00962418	0.00892201	0.0168137	0.0125634	0.0165806	0.0104808	0.0136839	0.0150038	0.0123279	0.015633	0.013613	0.0223317	0.010484	0.00877663	0.0161351	0.010585	0.0174858	0.0120261	0.0128472	0.0125431	0.0117649	0.0129265	0.0142335	0.0119146	0.0139591	0.0162004	0.0136241	0.0121756	0.0149614	0.0141259	0.0151657	0.0150147	0.0181893	0.0127367	0.0221325	0.0087862	0.00865861	0.0104168	0.0134864
1.686	0.0137605	0.0128753	0.0156773	0.0130404	0.0123778	0.0120446	0.0140609	0.0108451	0.0131015	0.0113552	0.0107636	0.0094541	0.0166869	0.0124107	0.0164028	0.0105473	0.0136563	0.0150795	0.0128283	0.015594	0.0133505	0.0216412	0.0107381	0.00895259	0.0157723	0.0101358	0.0170361	0.0122855	0.012883	0.0125113	0.0112502	0.0126645	0.0140522	0.0112547	0.013891	0.0161409	0.0132112	0.0119859	0.0149223	0.0142217	0.015206	0.0152505	0.0181458	0.0126473	0.0219192	0.00855316	0.00850532	0.0100404	0.0132367
1.688	0.0129533	0.0127802	0.015392	0.0125467	0.0119519	0.0116755	0.0138532	0.0102665	0.0129154	0.0111365	0.0105169	0.00915617	0.0165038	0.0124577	0.0161382	0.0103358	0.0137417	0.0148655	0.0124633	0.0157112	0.0130326	0.0209544	0.010355	0.00871867	0.0154723	0.0101716	0.0166825	0.0117009	0.0127925	0.0122015	0.0111006	0.0121897	0.0134647	0.0106539	0.0133371	0.0159033	0.0127217	0.0115111	0.0149147	0.0144189	0.0151326	0.0149564	0.0180978	0.0121635	0.0216677	0.00816137	0.00829137	0.010037	0.0128601
1.69	0.0127482	0.0124805	0.0153306	0.0122117	0.0111149	0.0115296	0.0137078	0.00967886	0.0126678	0.0110486	0.0100179	0.00851426	0.0163037	0.0123506	0.0159718	0.00995215	0.0139163	0.0145024	0.0118294	0.0157906	0.0128766	0.0194548	0.010316	0.008495	0.0156094	0.0105427	0.0164108	0.0117988	0.0128848	0.0116781	0.0101802	0.0119419	0.0129509	0.0103158	0.0126698	0.015654	0.012361	0.011031	0.0148439	0.0143321	0.0139665	0.0146894	0.018513	0.0116068	0.0222195	0.00804301	0.00811516	0.0102721	0.0122933
1.692	0.0123008	0.0130742	0.0143722	0.0128613	0.0101779	0.0108752	0.0147155	0.00988404	0.0132422	0.0108155	0.00928658	0.00820337	0.017099	0.012905	0.016789	0.0105327	0.014654	0.0152107	0.0114767	0.0169353	0.0136244	0.0207039	0.00980981	0.00751694	0.0171788	0.0112495	0.0176006	0.0112196	0.0139458	0.0124426	0.0114065	0.0138754	0.0133532	0.011165	0.0135718	0.0167298	0.0132345	0.0113852	0.0157791	0.0145776	0.015436	0.01632	0.0196245	0.0122767	0.0240624	0.00851846	0.00847841	0.0112323	0.0135886
1.694	0.0136533	0.0148994	0.0150234	0.0145049	0.0117137	0.0113222	0.0166426	0.0111027	0.014854	0.0123301	0.00974524	0.00906426	0.0192315	0.0146353	0.0187852	0.0121431	0.0163529	0.0177677	0.012088	0.0190971	0.0149997	0.0244044	0.0106272	0.00819595	0.0198287	0.0130947	0.0197199	0.0119132	0.0159289	0.0144658	0.0131324	0.0163857	0.0149423	0.0128777	0.0160035	0.0188594	0.0150493	0.0125469	0.0176268	0.0159761	0.0181768	0.0189353	0.0209974	0.0139826	0.0260401	0.00940766	0.00954178	0.0126065	0.0158085
1.696	0.0153241	0.0162673	0.0168552	0.0156282	0.0133282	0.0125206	0.0178525	0.0120202	0.0161202	0.0137904	0.0115669	0.0100635	0.0209912	0.0159817	0.0204269	0.0126993	0.0178481	0.0192606	0.0132214	0.0202436	0.0160812	0.0269161	0.0122394	0.00964668	0.0215894	0.0139053	0.0209563	0.012943	0.0175182	0.0160142	0.0135781	0.0170394	0.0163289	0.0137704	0.0177112	0.0202914	0.0161159	0.0133804	0.0186634	0.0172372	0.0185402	0.0194766	0.0220689	0.0144418	0.0271223	0.0102302	0.0103933	0.0134439	0.0167524
1.698	0.0153556	0.0165806	0.0168303	0.0162926	0.0133183	0.0126855	0.018628	0.0123853	0.0168781	0.0135724	0.0117792	0.0104264	0.0220372	0.0162613	0.0213262	0.0132254	0.0188662	0.0201441	0.0135429	0.0209342	0.0168713	0.0277911	0.0119245	0.00992874	0.0229541	0.0141223	0.0218433	0.0130066	0.0185373	0.0169313	0.0137258	0.0177636	0.0171966	0.0142175	0.0185211	0.021428	0.01663	0.0140057	0.0196933	0.0178365	0.0201793	0.0212483	0.0229289	0.0155318	0.0280625	0.0108241	0.0112967	0.014209	0.0183204
1.7	0.0160768	0.0178474	0.0180726	0.0173646	0.0146262	0.0128904	0.0196165	0.0131424	0.0179559	0.0144469	0.0120407	0.0113742	0.0233671	0.0168819	0.0220772	0.0139814	0.0200819	0.0214181	0.0139915	0.0221498	0.0178313	0.0299288	0.0128311	0.0105283	0.0243205	0.0146054	0.0228197	0.013544	0.0194332	0.0181778	0.0144261	0.0184593	0.0186542	0.0152047	0.0195612	0.0229107	0.0175561	0.0150571	0.0212431	0.01881	0.0227883	0.0230319	0.0237191	0.0173201	0.0290299	0.011576	0.0121303	0.015101	0.020132
1.702	0.0183763	0.0183888	0.020963	0.0184597	0.0180261	0.0144093	0.0202814	0.0141419	0.0192264	0.0166065	0.0145358	0.0131522	0.0243014	0.0173695	0.0229524	0.0144351	0.020889	0.0216033	0.0151843	0.0231507	0.018639	0.0312711	0.0149224	0.0121062	0.0255472	0.0148373	0.0237533	0.0150164	0.0200567	0.0191698	0.0154206	0.018692	0.0201047	0.0156699	0.0205712	0.0238652	0.0184697	0.0160717	0.0223024	0.0201309	0.0237713	0.0237357	0.0244858	0.0182254	0.0301672	0.0124292	0.0124343	0.015756	0.0209125
1.704	0.0191631	0.0196425	0.0225023	0.0195768	0.019652	0.0155356	0.0212341	0.0150755	0.0204019	0.0179025	0.0168533	0.0144995	0.0255232	0.0186762	0.024386	0.0154967	0.0216257	0.0231251	0.0161509	0.0247198	0.0193903	0.0330919	0.0158247	0.0131385	0.0272682	0.0159395	0.0249762	0.0160613	0.0210765	0.0202913	0.0167018	0.0202833	0.02098	0.0166132	0.021571	0.024905	0.0192571	0.0168108	0.0232934	0.0215368	0.0255686	0.0250115	0.0255971	0.0189977	0.0316702	0.0131128	0.0128835	0.0163898	0.0215205
1.706	0.0196801	0.0205389	0.0229214	0.0198705	0.019662	0.015959	0.0216303	0.015292	0.0206253	0.018477	0.0169656	0.0149318	0.0262169	0.0198002	0.0253977	0.0157569	0.022069	0.0240759	0.0165229	0.0254692	0.0197158	0.0339515	0.0161433	0.0134646	0.0276849	0.0162905	0.0251985	0.0164299	0.0219305	0.0208806	0.0170102	0.0206823	0.0210588	0.0169569	0.0219698	0.0252333	0.0194298	0.0167988	0.0232409	0.022218	0.0251831	0.0245864	0.0265467	0.0186541	0.0324811	0.0132147	0.012887	0.0167702	0.0208736
1.708	0.0185444	0.019635	0.0221538	0.0194356	0.0181019	0.0157249	0.0212336	0.0145831	0.0203023	0.0173064	0.0160075	0.0141486	0.0256276	0.0189498	0.0253221	0.0153564	0.0218459	0.0235255	0.0160171	0.0250695	0.019588	0.031446	0.0152305	0.0128207	0.0272591	0.0156544	0.0242956	0.0157019	0.0221348	0.0203686	0.0160186	0.0206921	0.0204669	0.0161316	0.0218862	0.0248238	0.0190323	0.0162083	0.0229218	0.0219423	0.0243655	0.0245721	0.0272281	0.0178729	0.0328872	0.0129825	0.0126183	0.0170966	0.0210896
1.71	0.0174742	0.0199848	0.0209863	0.0201949	0.0167043	0.0144546	0.0221437	0.014518	0.0210825	0.0155349	0.0151123	0.0130995	0.026008	0.0190725	0.0254632	0.015619	0.0221918	0.0240633	0.0154485	0.026225	0.0201355	0.0312437	0.0142222	0.0121085	0.0284032	0.0154889	0.024533	0.0148166	0.023149	0.0206645	0.0158043	0.0220045	0.0211414	0.0168533	0.0227025	0.0259168	0.0195066	0.0166972	0.0242617	0.022488	0.0259202	0.0263221	0.0286762	0.0191594	0.03403	0.013591	0.0134266	0.0176525	0.0233166
1.712	0.0192269	0.0213711	0.0227886	0.0219699	0.0191276	0.0148309	0.0240711	0.0154575	0.0229587	0.0173962	0.0155301	0.0141308	0.0277361	0.0198212	0.0261387	0.0163492	0.0234773	0.0259247	0.0158924	0.0274016	0.0214233	0.0335436	0.0156581	0.0133904	0.0307929	0.015444	0.025987	0.0156467	0.0248939	0.0222489	0.0163742	0.0235692	0.0233774	0.018481	0.0247301	0.0282011	0.0207616	0.0183408	0.0264724	0.0240582	0.0286206	0.0290531	0.0304384	0.0219244	0.0355941	0.0150237	0.0153871	0.01849	0.0256182
1.714	0.0216368	0.0229552	0.0259392	0.0229544	0.02298	0.0165388	0.025114	0.0164869	0.0246224	0.0204978	0.0182858	0.0168367	0.0292533	0.0210293	0.0267613	0.0176019	0.0244842	0.0278806	0.0169917	0.028756	0.022392	0.0364305	0.0180842	0.0153988	0.0328029	0.016394	0.0267997	0.0173308	0.0262284	0.0235457	0.0171955	0.0246285	0.025569	0.0196305	0.0268792	0.0295577	0.0216982	0.0196223	0.0279318	0.0252005	0.0301586	0.0298277	0.031061	0.024016	0.0361017	0.0158671	0.0159811	0.0189413	0.0262136
1.716	0.0225859	0.0234695	0.027009	0.0221592	0.0246366	0.0178512	0.0243697	0.0165236	0.0246465	0.0215943	0.0204026	0.0185431	0.0290626	0.0214315	0.0265263	0.0174046	0.0239023	0.0273121	0.0174979	0.0289847	0.0218588	0.0359248	0.0190536	0.0158502	0.0322851	0.0165731	0.0258746	0.0180061	0.026055	0.0230466	0.0166969	0.0234953	0.0254202	0.0193696	0.0266471	0.0282895	0.0212132	0.0192248	0.0269962	0.0248611	0.026908	0.0264323	0.0307095	0.0218998	0.0354586	0.0151952	0.0145698	0.0180806	0.0239081
1.718	0.0204638	0.021748	0.0250056	0.0206497	0.022005	0.0168997	0.0229988	0.015455	0.0228789	0.0197898	0.0193642	0.0175998	0.0274417	0.0198247	0.0255081	0.0159543	0.0222004	0.025195	0.0167393	0.0268967	0.0206884	0.0325204	0.0175902	0.0141819	0.0299999	0.0154542	0.0246054	0.0165615	0.0246202	0.0214576	0.0147992	0.0218171	0.0229208	0.0177835	0.0243372	0.0261738	0.0199276	0.0176587	0.024887	0.0233125	0.0242995	0.0248242	0.0310417	0.0192023	0.0357786	0.014052	0.0135584	0.0171441	0.0219963
1.72	0.0186389	0.0210464	0.0226633	0.02104	0.0193249	0.0150938	0.0235343	0.0153487	0.0224042	0.017544	0.0164227	0.0152753	0.027573	0.0197442	0.0259831	0.0163279	0.0224067	0.0253579	0.015813	0.0275298	0.0213432	0.0318669	0.0151994	0.012199	0.0306049	0.0160991	0.0255286	0.0149905	0.0249902	0.0215394	0.0156943	0.0232486	0.0223148	0.0180934	0.0241253	0.026749	0.0204961	0.0174324	0.0253642	0.0235729	0.0267104	0.0279255	0.0327985	0.0202285	0.0380798	0.0143043	0.0145218	0.0178336	0.0237489
1.722	0.0200696	0.0235639	0.0236291	0.023547	0.0207087	0.0152133	0.0263634	0.0169833	0.0247723	0.0184711	0.0164965	0.0148186	0.0305295	0.0224724	0.0285438	0.0185024	0.0252682	0.0295267	0.0162332	0.0312552	0.0237946	0.0366591	0.0158603	0.0134557	0.0348556	0.0178238	0.0284342	0.0159447	0.0279815	0.0244485	0.0183372	0.026694	0.0255044	0.0207615	0.0272748	0.0302954	0.0228552	0.019472	0.0286743	0.0263985	0.0309374	0.0319001	0.0355301	0.0233979	0.0410751	0.0160895	0.0165521	0.0199116	0.0270343
1.724	0.0234378	0.0264103	0.0276432	0.0257412	0.024628	0.0171504	0.0287436	0.0184728	0.0272843	0.0219509	0.0188251	0.0170908	0.0334301	0.0244714	0.0305464	0.0199387	0.0275505	0.0326631	0.0178557	0.0340765	0.0260359	0.0410314	0.0187041	0.0162557	0.0387165	0.0184878	0.0303981	0.0185705	0.0308278	0.0274404	0.0188785	0.0284935	0.0290423	0.022701	0.0305913	0.0335008	0.0245825	0.0217368	0.0316483	0.0287811	0.0343251	0.0344542	0.038227	0.0260871	0.0433727	0.0181212	0.0184642	0.022025	0.0302177
1.726	0.025021	0.0281572	0.0296051	0.0265948	0.027115	0.0189124	0.0297228	0.0190501	0.0284997	0.0241132	0.0214792	0.019776	0.0348222	0.0250517	0.0315115	0.0202723	0.0285206	0.0343627	0.0192464	0.0351532	0.0270345	0.0434837	0.0208488	0.0177639	0.0405373	0.0186499	0.0310354	0.019781	0.0320782	0.0286457	0.0185821	0.0294431	0.0308644	0.0234604	0.032104	0.0349507	0.0251313	0.0229263	0.0331991	0.0296202	0.0360057	0.0353325	0.0396902	0.0279961	0.0444591	0.0192102	0.0194552	0.0229325	0.0311961
1.728	0.0263511	0.0279896	0.0307268	0.0254029	0.0288551	0.0195692	0.0288841	0.0186979	0.0277743	0.0249564	0.0238467	0.0214432	0.0340766	0.0246722	0.0310274	0.0192641	0.0276904	0.0334189	0.0198845	0.0346288	0.0260803	0.0438579	0.022148	0.0185045	0.0389894	0.0183474	0.0301718	0.019955	0.0306641	0.0276268	0.018202	0.0273435	0.030324	0.02245	0.0310327	0.0339815	0.0241776	0.0223696	0.0321418	0.0289077	0.0340817	0.0331875	0.0397556	0.0271523	0.0441622	0.0187731	0.0184755	0.021954	0.0292836
1.73	0.0245991	0.0247395	0.0292613	0.0227854	0.0271106	0.0195607	0.0263982	0.0172859	0.0251921	0.0233629	0.0240083	0.0210883	0.0313042	0.0219177	0.0286952	0.0174537	0.0248025	0.0295423	0.0193001	0.0309054	0.0239853	0.0391807	0.020874	0.017887	0.0348432	0.0162775	0.0280462	0.0187705	0.0273954	0.0246932	0.0164565	0.0238704	0.0273541	0.0196231	0.0279653	0.0311471	0.0221253	0.020095	0.0291166	0.0265704	0.0304855	0.0303662	0.0385743	0.0243763	0.0430464	0.0172636	0.0165839	0.0201106	0.0259995
1.732	0.0211518	0.0226054	0.0258142	0.0209132	0.0224981	0.0176139	0.0239231	0.0159947	0.0231	0.0203065	0.0219527	0.018346	0.0286096	0.0200696	0.0264893	0.0167445	0.0223188	0.0273555	0.0175291	0.0294901	0.0225754	0.0352967	0.0179639	0.0148536	0.0315288	0.0152533	0.0262296	0.0166344	0.0251225	0.02234	0.015699	0.0224824	0.0245787	0.0182013	0.0252715	0.0287395	0.0204718	0.0180533	0.0265659	0.0244964	0.0271931	0.0267889	0.0369081	0.0217863	0.0410969	0.0153989	0.0145952	0.0181994	0.0226821
1.734	0.0192059	0.0208715	0.0232002	0.0195728	0.019302	0.0160177	0.0217864	0.014725	0.0216645	0.018335	0.0185251	0.015381	0.0264154	0.0184813	0.0246063	0.0149921	0.0205336	0.025186	0.0157927	0.0273778	0.0215411	0.0313953	0.0160484	0.0135723	0.0291108	0.0140705	0.0240991	0.0155025	0.0236289	0.020693	0.0134385	0.0211295	0.0227519	0.0166829	0.0233074	0.026695	0.0191492	0.0167024	0.0246269	0.0226697	0.0226524	0.0233078	0.03657	0.0191307	0.0393442	0.0138831	0.0130717	0.0163634	0.0199513
1.736	0.0176169	0.0195564	0.0210078	0.0190427	0.0172959	0.0145565	0.0212706	0.0138243	0.020937	0.016709	0.0161569	0.0138158	0.0254974	0.0173145	0.0233953	0.01443	0.019532	0.024623	0.0145094	0.025932	0.0210973	0.0295619	0.0142546	0.0122338	0.0283082	0.0131809	0.0228738	0.0145168	0.0228831	0.0198344	0.012334	0.0210998	0.022285	0.0169881	0.0228473	0.0259142	0.0187943	0.0162718	0.0241364	0.0212847	0.0236216	0.0242551	0.0373745	0.0193657	0.0390978	0.0136731	0.0137537	0.0156983	0.0209276
1.738	0.0184095	0.0199631	0.0225641	0.0190368	0.0181174	0.0139642	0.0214107	0.0139885	0.0209958	0.0169908	0.0159977	0.0139662	0.0255323	0.0169243	0.02278	0.014691	0.019222	0.0252825	0.0142084	0.0262048	0.0213178	0.0305886	0.0147219	0.0124516	0.0280352	0.0127305	0.0223762	0.0144083	0.0224497	0.0200831	0.0127643	0.0211109	0.0231971	0.0173331	0.0235508	0.0259567	0.0187358	0.0167765	0.0240292	0.0211612	0.024665	0.0238795	0.0373756	0.0206165	0.0385749	0.0139705	0.0139432	0.0155287	0.0212089
1.74	0.018748	0.0184599	0.0229829	0.0174466	0.0197363	0.0149528	0.0196504	0.0132502	0.0196988	0.0171662	0.0168257	0.0148452	0.0236477	0.0155254	0.0210264	0.0129038	0.0177044	0.0232264	0.0143136	0.0242122	0.0203533	0.0274637	0.0150272	0.0127593	0.0257355	0.0110011	0.0205832	0.01445	0.0206531	0.0186436	0.0108334	0.0183532	0.0221985	0.0154198	0.0220308	0.024259	0.0169685	0.0160331	0.022043	0.0198465	0.0208797	0.0207387	0.0365073	0.0184796	0.0373024	0.0131461	0.0124973	0.0143271	0.0185537
1.742	0.0164428	0.0165035	0.0212652	0.0152391	0.0179327	0.0142472	0.0175649	0.0114923	0.0175829	0.0155181	0.0164181	0.0142867	0.0209968	0.0142153	0.0191173	0.0116148	0.0155157	0.0206929	0.0132885	0.0220272	0.0185871	0.0239071	0.013572	0.0115168	0.0232808	0.0101195	0.018934	0.0131749	0.0188362	0.0160394	0.00978161	0.0164486	0.0195311	0.0135163	0.0190226	0.0219159	0.0150524	0.0140779	0.0199193	0.0176539	0.0189	0.0186661	0.0355997	0.0167038	0.0363553	0.0118218	0.0112287	0.0128591	0.016305
1.744	0.0148831	0.0158164	0.0186042	0.0142262	0.0151733	0.0128013	0.0167406	0.0104261	0.0163173	0.0139185	0.0145555	0.0125558	0.0198278	0.0143647	0.0186134	0.0111305	0.0145484	0.0201466	0.0118776	0.0215708	0.0174585	0.0235491	0.0120017	0.00958034	0.0222952	0.0099586	0.0186648	0.0117073	0.0180483	0.0148396	0.00925446	0.0156151	0.0178405	0.0130795	0.0172996	0.0211395	0.0145559	0.0129799	0.0191379	0.0165872	0.0171837	0.0170244	0.035613	0.0149809	0.0361669	0.010847	0.0102249	0.0118597	0.0144853
1.746	0.0146883	0.015577	0.0178963	0.0137919	0.0142553	0.0122157	0.0163769	0.0103512	0.0153776	0.0134651	0.0131064	0.0114351	0.0192882	0.0138706	0.0182668	0.010825	0.0142143	0.0200396	0.0114798	0.0211463	0.0167401	0.0241685	0.0116939	0.00950237	0.0213279	0.00999227	0.0188221	0.0116066	0.0168229	0.0146123	0.00943112	0.0147448	0.0171188	0.0128673	0.0167436	0.0212999	0.0143795	0.0125755	0.018418	0.0164139	0.0172616	0.0173288	0.0364522	0.0147254	0.0364771	0.0104636	0.0102078	0.011271	0.0144651
1.748	0.0146381	0.0144968	0.0172248	0.0132396	0.0136979	0.0120292	0.0153402	0.0102711	0.0143968	0.0131427	0.0125655	0.0108285	0.0180795	0.01228	0.0169913	0.00991078	0.0131819	0.0182863	0.0114619	0.0195826	0.0160163	0.0222669	0.0117702	0.0095355	0.0194328	0.00923435	0.0176479	0.0116145	0.015221	0.0138594	0.00882589	0.0133831	0.0162443	0.0118602	0.0162034	0.0203283	0.0136586	0.011812	0.0170402	0.015837	0.0161376	0.0159855	0.0365828	0.0143933	0.0358312	0.010107	0.00958919	0.0108248	0.0133786
1.75	0.0124319	0.0132914	0.0155099	0.0124571	0.0113154	0.0111089	0.0135481	0.00950595	0.0134598	0.0113881	0.0113504	0.0096283	0.0165616	0.0109242	0.0151852	0.00929858	0.0116645	0.0170665	0.010633	0.0183745	0.0155203	0.0191249	0.0100461	0.00806597	0.017532	0.00821236	0.0155048	0.0102528	0.0142806	0.0125676	0.00726876	0.0128581	0.0151869	0.0109487	0.0152573	0.0184211	0.0125939	0.0109294	0.0155169	0.0142631	0.0141713	0.0136722	0.0359892	0.0129148	0.0345036	0.00911861	0.00863607	0.00990063	0.0116378
1.752	0.0115056	0.0118564	0.014857	0.0114164	0.01006	0.00976667	0.0124441	0.00854177	0.0122707	0.0102859	0.00980751	0.00837668	0.0152983	0.00998023	0.0138843	0.00859943	0.0099622	0.0159937	0.00958115	0.0170632	0.0150687	0.0167901	0.00891164	0.00733419	0.0163699	0.00734565	0.0140587	0.00961692	0.0138328	0.011456	0.00630985	0.0121326	0.0141931	0.0104167	0.014111	0.0166782	0.0117339	0.0101511	0.0143409	0.0126078	0.0123996	0.0130083	0.0352973	0.0115232	0.0337291	0.00817801	0.00788026	0.00884935	0.0108047
1.754	0.0111604	0.0115732	0.0142573	0.0107044	0.00951431	0.00989331	0.0119677	0.00815517	0.0115083	0.00992403	0.00961	0.00792345	0.0144603	0.0100215	0.013351	0.00846465	0.00927805	0.0155552	0.00923105	0.0166747	0.0145846	0.016825	0.00857726	0.00716527	0.0155929	0.00709772	0.0133574	0.00928164	0.0131334	0.0110533	0.00654665	0.0118642	0.013395	0.0103971	0.0134458	0.0154247	0.0114414	0.00979432	0.0135048	0.0116893	0.0119822	0.0122925	0.0342197	0.0110697	0.0326645	0.00755829	0.00716396	0.00784269	0.00986657
1.756	0.011056	0.0104363	0.0138804	0.00986723	0.0100376	0.00967537	0.0108077	0.00787707	0.0107865	0.009907	0.00937451	0.00805143	0.0132099	0.00898107	0.0122606	0.00773016	0.00852821	0.0134692	0.00935244	0.0146068	0.0135102	0.016041	0.0085776	0.00680332	0.0137639	0.00633632	0.012324	0.0092597	0.0113667	0.0103502	0.00639665	0.00959628	0.0127121	0.00931941	0.0125479	0.01404	0.0107244	0.00933315	0.0119782	0.0109721	0.0101662	0.0104302	0.0332573	0.00978352	0.0310499	0.00678205	0.006337	0.00638097	0.00791528
1.758	0.00966448	0.0088509	0.0124306	0.00849504	0.00928478	0.0093089	0.00920023	0.00689973	0.00939016	0.00878439	0.00893354	0.00740234	0.0114206	0.0073286	0.0103764	0.00633308	0.00663391	0.0113094	0.00890738	0.0122504	0.0120348	0.0129797	0.00755045	0.00611616	0.0112597	0.00559422	0.0110115	0.00837469	0.00944806	0.00873888	0.00505493	0.0081326	0.011382	0.00764585	0.0108299	0.012423	0.00941686	0.00814953	0.0102652	0.0096714	0.00788182	0.00837266	0.0328784	0.00857952	0.0300718	0.00592209	0.00563524	0.00521158	0.00632155
1.76	0.00804678	0.00809105	0.0107138	0.0073003	0.00680324	0.00783053	0.00817638	0.00587452	0.00837663	0.00653477	0.00717612	0.0057533	0.0100956	0.00617094	0.0088139	0.00580154	0.00536774	0.0100743	0.00760179	0.0111019	0.0112054	0.0108444	0.00583132	0.00463545	0.00957569	0.00459587	0.00999367	0.00741712	0.00835278	0.00741034	0.00411645	0.00710605	0.00990537	0.00699699	0.00958447	0.0113008	0.00850886	0.00707834	0.00924441	0.00848451	0.00708925	0.00729739	0.0323361	0.00813177	0.029537	0.00528223	0.00504122	0.00454643	0.00552294
1.762	0.00681081	0.00749775	0.00956695	0.0065137	0.00518456	0.00686367	0.00771548	0.00526319	0.0076274	0.00561018	0.005864	0.00450551	0.00900706	0.00545157	0.0080257	0.0054768	0.00467287	0.00960752	0.00658945	0.0106206	0.0109481	0.00947092	0.00491972	0.00388968	0.00865395	0.00403121	0.00891483	0.00664678	0.00788812	0.00656765	0.0032656	0.00680214	0.00892192	0.00656096	0.00891434	0.0104323	0.00768111	0.00635052	0.00836509	0.00753962	0.00574774	0.00608265	0.0319779	0.00702723	0.0288082	0.00441906	0.00416158	0.00380395	0.0044647
1.764	0.00610645	0.00673266	0.00894975	0.00620558	0.00480423	0.00635501	0.00699411	0.00466304	0.00666629	0.00477961	0.00529704	0.00381318	0.00789144	0.00532247	0.00760797	0.00484935	0.00392452	0.00923294	0.0061397	0.0100573	0.0103293	0.00857691	0.00473953	0.00355528	0.00790798	0.00358633	0.00808956	0.00611921	0.00746642	0.00581667	0.00259606	0.00581603	0.00825513	0.00614502	0.00796015	0.00937157	0.00691247	0.0058347	0.00751758	0.0064969	0.00471221	0.00542824	0.0321117	0.00600024	0.0282079	0.00366211	0.00372773	0.0033628	0.0038177
1.766	0.00614768	0.0057757	0.00872682	0.00592438	0.00498481	0.00629816	0.00605836	0.00411206	0.00595701	0.00483756	0.00550157	0.0036539	0.00686818	0.00488622	0.00709543	0.00421562	0.0033586	0.00831884	0.00578637	0.00894297	0.00925131	0.0079385	0.00497021	0.00334564	0.00711396	0.00327394	0.00740594	0.00592879	0.00667139	0.00502276	0.00242308	0.00557195	0.0076227	0.00553976	0.00694587	0.00807068	0.00653692	0.00549282	0.00664552	0.00578305	0.00466802	0.00507433	0.0323661	0.00560255	0.0277874	0.00327848	0.00351442	0.00308795	0.00347179
1.768	0.00542603	0.00505064	0.0077348	0.0053485	0.00429383	0.00609803	0.00542191	0.00377588	0.00549615	0.00425462	0.00498486	0.00323961	0.00611549	0.00440617	0.00639984	0.0037177	0.00293467	0.0074218	0.00558332	0.00772207	0.00852923	0.00673607	0.00414817	0.0025236	0.00627321	0.0027241	0.00666484	0.00557032	0.00588637	0.00458439	0.00218218	0.0049496	0.00721678	0.00482521	0.0062384	0.0069291	0.00630819	0.00519775	0.00570335	0.00531545	0.00419496	0.00436579	0.0325389	0.00491135	0.0274845	0.00299752	0.00337492	0.0028647	0.00303438
1.77	0.00494035	0.00470619	0.00726618	0.00489486	0.00253345	0.00548181	0.00502938	0.00337822	0.0049529	0.0042745	0.0036754	0.00259427	0.00556605	0.00389	0.00598189	0.00338997	0.00261461	0.00714063	0.0053417	0.00720782	0.00823319	0.00575995	0.00369341	0.00248707	0.00546444	0.00299811	0.00648581	0.00516177	0.00541854	0.004593	0.00216781	0.00456212	0.0069021	0.00467903	0.00571132	0.00645909	0.00608864	0.0048184	0.00528561	0.00507388	0.00380509	0.00445712	0.0324085	0.00505982	0.0274581	0.00292916	0.00320401	0.0028451	0.00283282
1.772	0.0042912	0.00481333	0.00712787	0.00458065	0.00204041	0.00526165	0.00484311	0.00330761	0.0045835	0.00365231	0.00262783	0.00220448	0.00543241	0.00379417	0.00582089	0.00329792	0.00240266	0.00734068	0.00490622	0.00771758	0.00825471	0.0056337	0.00313264	0.00196329	0.00502278	0.00299049	0.0065657	0.0044645	0.0050872	0.00466396	0.00168834	0.00430491	0.00664609	0.00449568	0.00576098	0.00667886	0.00572893	0.00465045	0.00542291	0.00515188	0.00363379	0.00385921	0.0322325	0.00497689	0.0271848	0.00279059	0.00326818	0.00260127	0.00254352
1.774	0.00453235	0.00434754	0.00703001	0.00421469	0.00259175	0.00493849	0.00455806	0.0033337	0.0043801	0.0033907	0.00300371	0.00201243	0.00510814	0.00353408	0.00521811	0.00295435	0.00214082	0.0066731	0.00475573	0.00756099	0.00799293	0.00537189	0.00321014	0.00224436	0.00444362	0.00246837	0.00608388	0.00465884	0.00463317	0.00424917	0.00162947	0.00408098	0.00616006	0.00429002	0.00562017	0.00644347	0.00528416	0.00440653	0.00509939	0.00491589	0.0026982	0.00309286	0.0318566	0.0046624	0.0265469	0.00234797	0.00270594	0.00218176	0.00201379
1.776	0.00463549	0.00377234	0.00692384	0.00375529	0.00251785	0.00511747	0.00397199	0.002748	0.00388779	0.00341359	0.00331202	0.0020482	0.00457177	0.00311212	0.00442767	0.00245542	0.00166169	0.0058765	0.0049064	0.00631838	0.00725893	0.0052437	0.00299706	0.00233203	0.00355997	0.00171758	0.00527631	0.00466783	0.00416927	0.00355772	0.00149857	0.00355611	0.00532472	0.00396256	0.00463087	0.00551857	0.00477669	0.00391682	0.00450005	0.00441191	0.00171085	0.00225993	0.031848	0.00378971	0.0262648	0.00185131	0.00203453	0.0016818	0.00135505
1.778	0.00412194	0.00327474	0.00606338	0.00340045	0.00199057	0.00476179	0.00335144	0.00190673	0.00312507	0.00302866	0.0032972	0.00183251	0.00398321	0.00285252	0.00395456	0.00233257	0.00100901	0.00499998	0.00465384	0.00490873	0.00644687	0.00427688	0.00271784	0.00195605	0.00290393	0.00166973	0.00450324	0.0042363	0.00371655	0.00288347	0.0010494	0.00257235	0.00455281	0.00385837	0.00357417	0.00471161	0.00422499	0.00350512	0.00404836	0.00390771	0.0018083	0.002144	0.0324336	0.00345059	0.0264727	0.00163009	0.00164198	0.001351	0.00145543
1.78	0.00352246	0.00280693	0.00525125	0.00322537	0.00159345	0.0042509	0.00312504	0.00152142	0.00270362	0.00237222	0.00274648	0.00154915	0.00322898	0.00229183	0.00392343	0.00237433	0.000593227	0.00427009	0.00403015	0.00443619	0.00599971	0.00381158	0.00222485	0.00124139	0.00275872	0.00156529	0.00411204	0.00370437	0.00327779	0.00235559	0.000916231	0.00209972	0.00387475	0.00355117	0.00310765	0.00417888	0.00390239	0.00310236	0.00358983	0.00353897	0.00140231	0.00200093	0.0328488	0.00318342	0.0269057	0.00157511	0.00160523	0.00142574	0.00162469
1.782	0.00324795	0.002995	0.00504243	0.00307182	0.00146511	0.00375593	0.00312577	0.00152291	0.00277161	0.00160127	0.00183417	0.00142949	0.00311185	0.0022324	0.0041595	0.00231438	0.000544517	0.00408006	0.00364369	0.0046695	0.00605439	0.00370518	0.00186612	0.000820985	0.00272525	0.00120104	0.00406227	0.00331595	0.00316144	0.00212613	0.00124671	0.00241432	0.00362694	0.00364655	0.003069	0.00389445	0.00384565	0.00294277	0.00339395	0.00357565	0.00161102	0.00250833	0.0330225	0.0034612	0.027045	0.00161984	0.00163952	0.00165097	0.00150841
1.784	0.00308777	0.0031105	0.00537006	0.00298992	0.00181546	0.00349912	0.00306989	0.00154138	0.00286256	0.00159608	0.00186621	0.00128888	0.00315495	0.00240396	0.0042062	0.00243654	0.000692619	0.00440612	0.00349847	0.00476315	0.00618104	0.00399213	0.00157145	0.000667268	0.00265785	0.0014834	0.00417959	0.00338896	0.00334216	0.00215516	0.00126424	0.00263536	0.00370683	0.00358571	0.00317555	0.00397304	0.00387172	0.00280228	0.00348408	0.00370293	0.00148557	0.00263059	0.0330744	0.00348825	0.0265885	0.00167934	0.00170808	0.00156853	0.00156335
1.786	0.00254812	0.00289842	0.00503945	0.00278471	0.00156989	0.00364229	0.00291862	0.00157473	0.00295407	0.00176836	0.00163915	0.00109477	0.00292297	0.00240301	0.0040181	0.00227094	0.000697667	0.00433347	0.00356172	0.00460142	0.00607236	0.00352073	0.00172334	0.000836677	0.00269851	0.00169227	0.00431053	0.00351854	0.00338297	0.0022299	0.000952099	0.00233619	0.00359697	0.00311932	0.00303773	0.00383824	0.0036536	0.00265752	0.00344378	0.00349195	0.000870013	0.00236658	0.0329438	0.0030469	0.0261981	0.00171183	0.0015862	0.00119452	0.00137972
1.788	0.00251897	0.00261365	0.00506114	0.00264978	0.00146699	0.00369833	0.0026251	0.00162473	0.00279084	0.00168092	0.00180612	0.000987817	0.00278304	0.00240972	0.00379866	0.0016644	0.000760015	0.00396447	0.003637	0.00418965	0.0059471	0.00311875	0.00172231	0.00091437	0.00257341	0.00136358	0.00410728	0.00362275	0.00328052	0.00212343	0.000757008	0.00214711	0.00321971	0.00286567	0.00266187	0.00339929	0.00334843	0.00258809	0.00316807	0.00310327	0.00130632	0.00240261	0.0329283	0.00307579	0.0263397	0.00179339	0.00177043	0.00106196	0.00157609
1.79	0.00251133	0.00241891	0.00437736	0.00277073	0.00117945	0.00330224	0.00266211	0.00159267	0.00242253	0.00123076	0.00143281	0.0006109	0.00291376	0.00236894	0.00365207	0.00199436	0.000789114	0.00357708	0.00345576	0.00422739	0.00590681	0.00319084	0.00134791	0.000500974	0.00246037	0.0014994	0.00397438	0.00341099	0.00304232	0.00181881	0.000304386	0.00218945	0.0031151	0.00300454	0.00264036	0.00305836	0.00316255	0.0025227	0.00297536	0.00294313	0.00186379	0.0027076	0.0330943	0.00331299	0.0265263	0.00175619	0.0016216	0.00113823	0.00175968
1.792	0.00258122	0.00267748	0.00404457	0.00303396	0.000988869	0.0032051	0.00279558	0.00165767	0.0025656	0.00151692	0.000639552	0.000243413	0.00315279	0.00234439	0.0036613	0.00198935	0.000738678	0.00393661	0.00329946	0.00424803	0.0059613	0.00277161	0.00127958	0.000360026	0.00236406	0.00125475	0.00389733	0.00339188	0.00289995	0.00176564	0.000472949	0.00242713	0.00331119	0.00299232	0.00282725	0.00299371	0.00317449	0.00257089	0.00312096	0.00302708	0.00166391	0.00278612	0.0331616	0.00358344	0.0264642	0.00156923	0.00136451	0.00128778	0.0013815
1.794	0.00238203	0.00252253	0.00467843	0.00314807	0.00107148	0.00316012	0.00261242	0.00182838	0.00285822	0.00150278	0.0012754	0.000154984	0.00305233	0.00219675	0.00364242	0.00180484	0.00066017	0.00422642	0.00323979	0.0045586	0.00586203	0.0028885	0.00133707	0.000208175	0.00224282	0.000934047	0.00367909	0.00303863	0.00287283	0.00187339	0.000630116	0.00235487	0.00309523	0.00294974	0.00275394	0.00311148	0.00312492	0.00250543	0.00301008	0.00298354	0.00134505	0.00245625	0.033207	0.00371705	0.0263791	0.00128986	0.00133644	0.00126717	0.0012759
1.796	0.00231162	0.00250444	0.00442267	0.00285937	0.0011015	0.00293493	0.00242285	0.0017862	0.00264118	0.00158912	0.00108176	5.97561e-05	0.00278346	0.00230549	0.00341669	0.00170648	0.000528084	0.00399388	0.00315495	0.00380596	0.00538577	0.00283925	0.00138325	0.000321163	0.00209951	0.00131904	0.00334184	0.00282358	0.00268008	0.00159056	0.000395766	0.00208862	0.00259414	0.0027933	0.00236627	0.00301876	0.00291953	0.00232169	0.00269511	0.00277947	0.00169168	0.00235203	0.0331294	0.00348477	0.0265049	0.00123219	0.00162742	0.00114996	0.00172704
1.798	0.00212679	0.00217797	0.00401996	0.00247273	0.000660779	0.0031897	0.0023363	0.00156747	0.00239978	0.00143637	0.00047922	0.00013493	0.00288229	0.002319	0.00318563	0.00183336	0.00052741	0.00386402	0.00290952	0.00375457	0.00499013	0.00248355	0.00155893	0.000177244	0.00193003	0.00141355	0.00322988	0.00283789	0.00263039	0.00117157	0.000430483	0.00244422	0.00228569	0.00242647	0.00217717	0.00272533	0.00282088	0.0023044	0.0026341	0.00257903	0.00174974	0.00299224	0.0326619	0.00323056	0.0267728	0.00153163	0.00194498	0.00130629	0.00169131
1.8	0.0020666	0.0021354	0.00388866	0.00238334	0.000447612	0.00314512	0.00229913	0.00140713	0.00245784	0.000918346	0.000638563	1.84318e-05	0.00305058	0.00226963	0.00332101	0.00188453	0.000552237	0.0037847	0.00274692	0.00427424	0.00501425	0.00236002	0.00130708	0.000310737	0.00191877	0.00142516	0.00346742	0.00299224	0.00281028	0.00108203	0.000641872	0.00218431	0.00229418	0.00246304	0.00259535	0.00261911	0.00297307	0.00234421	0.00259402	0.00238904	0.00227705	0.00320547	0.0320627	0.00341976	0.0268761	0.00182136	0.00226506	0.00149454	0.00169284
1.802	0.00195954	0.00222938	0.0038112	0.00261674	0.000192968	0.00314862	0.00252489	0.00148533	0.00245752	0.000750892	0.000630689	-0.000182733	0.00329102	0.00228263	0.00366476	0.00188533	0.000777785	0.00424675	0.00271353	0.00444185	0.00558765	0.00282	0.000821186	4.45789e-05	0.00245401	0.00140581	0.00351261	0.00287258	0.00310199	0.00142014	0.0008279	0.00250646	0.00259246	0.00269487	0.00284646	0.00293926	0.00326458	0.00236019	0.00265557	0.00233485	0.00277161	0.00362119	0.0319549	0.00389161	0.0267749	0.00192945	0.00233568	0.00157424	0.0020049
1.804	0.00221544	0.00255953	0.00387208	0.00292695	-0.000108109	0.00304582	0.00296614	0.00178053	0.00253597	0.0011145	0.000673807	7.46528e-05	0.00364796	0.00240146	0.00376218	0.00190368	0.000938875	0.00461932	0.00266088	0.00522951	0.00613088	0.00295797	0.00104335	0.000437651	0.00309968	0.00103303	0.00378924	0.00290287	0.00338534	0.00181211	0.000880763	0.00297672	0.00304577	0.00266864	0.00285286	0.00342551	0.00350256	0.00256078	0.00288388	0.00253622	0.00268727	0.00316855	0.0322763	0.00373975	0.0266599	0.00194811	0.0020658	0.00164058	0.00208453
1.806	0.00250071	0.0027765	0.0035646	0.00289642	0.000669769	0.00278891	0.00305816	0.00194328	0.0031093	0.00178528	0.000606746	0.000161269	0.00354674	0.00219177	0.00383241	0.00195383	0.00071585	0.00488539	0.00281172	0.00529281	0.00618275	0.00333259	0.00126136	0.000238088	0.00324803	0.00116902	0.00407849	0.00311229	0.00343336	0.00199529	0.000781317	0.00324987	0.00341622	0.00290518	0.00292837	0.00373905	0.00358034	0.0028701	0.00310138	0.0030274	0.00252863	0.00331454	0.03254	0.00371877	0.0266934	0.0019931	0.00189071	0.00174687	0.00174741
1.808	0.0023997	0.0028772	0.00400999	0.00253715	0.001063	0.00311769	0.00310686	0.0018566	0.00314969	0.00201553	0.0009847	0.000172364	0.00331832	0.0023996	0.0039637	0.0020287	0.000780211	0.00479419	0.00305539	0.00509238	0.00607714	0.00320482	0.00166574	0.000963201	0.00320817	0.00112791	0.00417819	0.00324781	0.00345214	0.00186725	0.000640814	0.00322133	0.00339924	0.00293508	0.00288681	0.00393937	0.00363818	0.00280096	0.00334455	0.00336962	0.00286923	0.00389572	0.0325893	0.00389155	0.0267654	0.00201065	0.00235765	0.00195925	0.00208409
1.81	0.00215299	0.00300566	0.0038411	0.00247422	0.0008669	0.00323572	0.00324969	0.0019271	0.00272808	0.00186812	0.00076513	0.000446069	0.00340281	0.00265602	0.00396662	0.00226307	0.0011492	0.00468106	0.00314898	0.00517119	0.00604824	0.00295244	0.00182707	0.00137825	0.00323337	0.00131537	0.0043816	0.00341647	0.00363411	0.00187499	0.000487809	0.00321593	0.00325949	0.00289761	0.00298257	0.00422922	0.00352893	0.00253914	0.00352601	0.00338316	0.0033288	0.00398497	0.0322547	0.00444426	0.0268083	0.0021791	0.00259674	0.00222548	0.00229585
1.812	0.00189689	0.00285888	0.00370331	0.00270198	0.000578841	0.0033358	0.00324573	0.00207916	0.00271805	0.00179782	0.000804329	0.000741966	0.00350552	0.00247875	0.00401037	0.00222766	0.00123616	0.00479603	0.00320945	0.00527507	0.00612649	0.00296333	0.0015529	0.00102537	0.00329716	0.00124112	0.0044797	0.00306642	0.00371168	0.00202636	0.00089762	0.00336057	0.00336095	0.00281857	0.00309425	0.00435363	0.0032817	0.00258076	0.00346318	0.00339661	0.00462379	0.00511853	0.031497	0.00571858	0.0266895	0.00285446	0.00342528	0.00272497	0.00296543
1.814	0.00205256	0.00292408	0.00376497	0.00286026	0.000629357	0.00289324	0.0035995	0.00219178	0.00292878	0.00199911	0.00108882	0.000673065	0.00375388	0.00231541	0.00399905	0.00231401	0.00128431	0.00539068	0.00324861	0.00633662	0.00672277	0.00319243	0.00146724	0.000614491	0.00336527	0.00139887	0.00461764	0.00289489	0.00372373	0.00226933	0.00129047	0.00386751	0.00330392	0.00298118	0.00346942	0.00464339	0.00361081	0.00273538	0.00354619	0.00337534	0.00480063	0.00456786	0.0306089	0.00584721	0.0261566	0.0032211	0.00332911	0.00303018	0.00290665
1.816	0.00189624	0.00352998	0.00402823	0.00302625	0.00100655	0.00313035	0.00399676	0.00245548	0.00344123	0.0019874	0.000891227	0.000225016	0.00419431	0.00256933	0.00398603	0.00269296	0.00132282	0.0061016	0.0030727	0.00758712	0.0074053	0.00327155	0.00157731	0.000587316	0.00386621	0.00160002	0.00464212	0.00289032	0.00404058	0.00254553	0.00138826	0.0041644	0.0033794	0.00332787	0.00414313	0.00523344	0.0039565	0.0029102	0.00381536	0.00340157	0.00400397	0.00425163	0.0296848	0.00477763	0.0256161	0.00294228	0.00308814	0.00285896	0.00227231
1.818	0.0018774	0.00316146	0.00422554	0.00311878	0.000994386	0.00339623	0.0040033	0.00252987	0.00368272	0.00198201	0.000938074	0.000376514	0.00431536	0.00267888	0.00399311	0.00261244	0.0010981	0.00621586	0.00278079	0.00753904	0.00733596	0.00346137	0.00182982	0.000740757	0.00424759	0.00160952	0.00430573	0.00307239	0.00414713	0.00258247	0.000752924	0.00385514	0.00385598	0.00327313	0.00414771	0.00537887	0.00401578	0.00294173	0.00371497	0.00330813	0.00374548	0.00430467	0.0290401	0.00435138	0.0254955	0.00286966	0.00282566	0.00279184	0.00282192
1.82	0.00215394	0.00315419	0.00430755	0.0031684	0.00117249	0.00367764	0.00400708	0.00236639	0.00368141	0.00230742	0.00154865	0.000824572	0.00419689	0.00266979	0.00402824	0.00228017	0.00114475	0.00629018	0.00279606	0.00749092	0.00730219	0.0033003	0.00221868	0.00140542	0.00425087	0.00165134	0.00423972	0.00331367	0.00396933	0.0026223	0.000417801	0.00406347	0.00407778	0.00316501	0.00380363	0.00507393	0.00429402	0.00284735	0.00346284	0.00316341	0.00372761	0.00382344	0.0288246	0.00432271	0.0253007	0.0027174	0.00267393	0.00267388	0.00259665
1.822	0.00235739	0.00344089	0.0042305	0.00324263	0.00144109	0.00356986	0.00383078	0.00232394	0.00380994	0.00227479	0.0018633	0.000605792	0.00423977	0.00242214	0.00429152	0.00209487	0.00138061	0.00667832	0.00286638	0.007366	0.00743546	0.00317217	0.00191184	0.00136272	0.00434133	0.00142904	0.00446228	0.00314265	0.00398463	0.00280517	0.000510337	0.00418645	0.00397373	0.00334508	0.00383645	0.00483672	0.00414108	0.00293793	0.00348997	0.00322034	0.00344498	0.00355622	0.0286051	0.00373373	0.0250395	0.00237543	0.00240715	0.00233726	0.00172536
1.824	0.00234488	0.0032646	0.00509931	0.00305465	0.00134362	0.00357475	0.00357293	0.00235366	0.00362128	0.00257505	0.00193958	0.000429399	0.00413781	0.00253332	0.00437454	0.00187786	0.00133352	0.00622418	0.00281346	0.00711155	0.00712575	0.00335544	0.00227285	0.00147664	0.00422668	0.00119276	0.00418369	0.00312554	0.00390213	0.00292759	0.000803104	0.00368076	0.00388875	0.00323981	0.00382969	0.00464807	0.00374117	0.00292433	0.00368307	0.00314894	0.00307936	0.00385122	0.028353	0.00386969	0.0249403	0.00242334	0.002473	0.00228754	0.00209249
1.826	0.00277136	0.00303321	0.00485088	0.00290012	0.00184486	0.00382133	0.00355	0.00229504	0.00342534	0.00292978	0.00179755	0.000773149	0.00396065	0.00242874	0.00420617	0.00199419	0.00128275	0.0061933	0.00288889	0.00731785	0.00699694	0.00360042	0.00247216	0.00184361	0.00417553	0.00142312	0.00409106	0.0032249	0.00373016	0.0030442	0.000752252	0.00368352	0.0039473	0.00326798	0.00385221	0.00461101	0.00382451	0.00283508	0.00376501	0.00323745	0.00366863	0.00477308	0.0282365	0.00409236	0.0247666	0.00256661	0.00254409	0.0024853	0.00300952
1.828	0.00274242	0.00325542	0.00430258	0.00300565	0.00162169	0.00370357	0.00365646	0.0023074	0.00373332	0.00280666	0.00207357	0.000920375	0.00413849	0.00233275	0.00435691	0.00218307	0.00158872	0.00681102	0.00309681	0.00761554	0.00739144	0.00433849	0.0021946	0.00163982	0.00458997	0.00177937	0.0044355	0.00323001	0.00371048	0.00299526	0.000909473	0.00396279	0.00412186	0.0034334	0.00414796	0.00499749	0.0041252	0.00302071	0.00391614	0.00352951	0.00379322	0.00455378	0.0280474	0.00398665	0.0246146	0.00266698	0.0026188	0.00260293	0.0029974
1.83	0.00230596	0.00361638	0.00412728	0.0031736	0.0013699	0.00341237	0.00392862	0.00246805	0.00385828	0.0026871	0.00117345	0.000781956	0.00442927	0.00249423	0.0045893	0.00234566	0.0018294	0.00683187	0.00334059	0.00810149	0.00771211	0.00393447	0.00225128	0.00148276	0.0048567	0.00187235	0.00463792	0.0030043	0.00391389	0.0027292	0.000918659	0.00431671	0.00442965	0.00367368	0.00417495	0.00540773	0.00436766	0.00331676	0.00427454	0.00371534	0.00373336	0.00499968	0.0277562	0.00440446	0.0243976	0.00286486	0.00274686	0.00277978	0.00320374
1.832	0.00232257	0.00370064	0.00497885	0.00337297	0.00159693	0.00331567	0.00428034	0.00278455	0.00395715	0.00290296	0.00141706	0.000775245	0.00475675	0.0026073	0.00469586	0.00257568	0.00178082	0.00683965	0.00338701	0.00867008	0.00782898	0.00378186	0.00237945	0.00151483	0.00509011	0.00184433	0.00470687	0.00324806	0.00438908	0.00296887	0.000890146	0.00481361	0.00480017	0.00361648	0.0043599	0.00596644	0.00451785	0.00353248	0.00453934	0.00401342	0.00424428	0.00439064	0.0274794	0.00407708	0.0238514	0.00274319	0.00258395	0.00291185	0.00289152
1.834	0.00285129	0.00374381	0.00469618	0.00361772	0.00144137	0.0039042	0.00427854	0.00301573	0.00427799	0.00289093	0.00219655	0.000817106	0.00469182	0.00288088	0.00472779	0.00264159	0.00170549	0.0070106	0.00334709	0.00863336	0.00770411	0.00386849	0.00216107	0.00181851	0.00531708	0.00178578	0.00467973	0.00334417	0.00457792	0.00326746	0.00110188	0.00467614	0.0050014	0.00360045	0.00466868	0.00619596	0.00446556	0.00369357	0.00483479	0.00415888	0.00323882	0.00348196	0.0273861	0.00360494	0.0236871	0.00227164	0.00223492	0.00271657	0.00236761
1.836	0.00305997	0.0032827	0.00551176	0.00350164	0.00214719	0.00399299	0.00386143	0.00266587	0.00401628	0.00313111	0.00257645	0.000986731	0.00426561	0.00263707	0.0043934	0.00246208	0.00166237	0.00608462	0.00351081	0.00752226	0.00735067	0.00359487	0.0021678	0.00253202	0.0050399	0.00166824	0.00447466	0.00374559	0.00422637	0.00302966	0.00102781	0.00418739	0.00471493	0.00323526	0.00441604	0.00553411	0.0042862	0.00365839	0.0047124	0.00378119	0.00275524	0.00352149	0.0271435	0.00358828	0.0239397	0.00206385	0.00207207	0.00234282	0.00213556
1.838	0.00268601	0.00282023	0.00598623	0.00322589	0.00179639	0.0039705	0.00393109	0.00237136	0.00361866	0.0029402	0.00273523	0.00104223	0.00410631	0.00245313	0.00410744	0.0024933	0.00165052	0.00577076	0.00371841	0.00692868	0.00709158	0.00326096	0.00231534	0.00220877	0.00468882	0.00185415	0.00425997	0.00372044	0.00379895	0.00270616	0.00136431	0.00410015	0.00422475	0.002984	0.00402174	0.00492727	0.00430799	0.00334805	0.00416991	0.00331036	0.00358511	0.00360375	0.0265023	0.00375508	0.0236116	0.00215241	0.00203357	0.00208727	0.002309
1.84	0.0023428	0.00283035	0.0049337	0.00333906	0.00150358	0.00391354	0.00442392	0.00251923	0.0036725	0.00199125	0.00273507	0.000719504	0.00436367	0.00271972	0.00412103	0.00248402	0.0018314	0.00604205	0.00354036	0.00735623	0.00702686	0.00375782	0.00224089	0.00170459	0.00452133	0.00205114	0.00429836	0.00330699	0.00371563	0.00266551	0.00161741	0.00407429	0.00407928	0.00339238	0.00393258	0.0050011	0.00447397	0.00329297	0.00405349	0.00323334	0.00368914	0.00387461	0.0257983	0.0037361	0.0227857	0.00225391	0.00221039	0.00209392	0.0022859
1.842	0.00253743	0.00296727	0.00435934	0.00348014	0.00120624	0.00356858	0.0045943	0.00263126	0.00384535	0.00205451	0.00216248	0.000549802	0.00467273	0.00299528	0.00420929	0.00247975	0.00220014	0.00609477	0.00335424	0.00752922	0.00722438	0.00374178	0.00233274	0.00141357	0.0045035	0.00157163	0.00433976	0.00334494	0.00398791	0.00295741	0.00169563	0.00396213	0.00421492	0.00346493	0.00426677	0.00530481	0.0046577	0.00341172	0.00422057	0.00359537	0.00358748	0.00395711	0.0251726	0.00378636	0.0220136	0.00226596	0.00208761	0.00232675	0.00210551
1.844	0.00306323	0.00352891	0.0048353	0.00344378	0.0017528	0.00340069	0.0044801	0.00270348	0.00395791	0.00231578	0.00205674	0.000694629	0.00466044	0.00300007	0.00416252	0.00255231	0.00242923	0.00616201	0.00344775	0.00775028	0.00744868	0.00372025	0.00241651	0.00206628	0.00464955	0.00150759	0.00430699	0.00316336	0.0042412	0.00332558	0.00179174	0.00385274	0.00462512	0.0032415	0.0045443	0.00536349	0.00455627	0.00336271	0.004306	0.00383386	0.00337555	0.0034338	0.0246337	0.00347205	0.021473	0.00210985	0.00191576	0.0023825	0.00212696
1.846	0.00286983	0.00342464	0.0051983	0.00336129	0.00190459	0.00382435	0.00411059	0.00256857	0.00410256	0.00261838	0.00259357	0.000942387	0.00442631	0.00291003	0.00397929	0.00243971	0.00243412	0.00571409	0.00352459	0.00691263	0.00701521	0.00366622	0.00274899	0.00217816	0.00459329	0.00134662	0.00416029	0.00336392	0.00412175	0.0031325	0.00173103	0.00427026	0.00484452	0.00295667	0.00445933	0.00527078	0.00414508	0.00335294	0.00421326	0.00374177	0.00281065	0.00322735	0.0245506	0.003179	0.0213401	0.00186298	0.00197042	0.00220953	0.00184783
1.848	0.00289958	0.00336001	0.00534708	0.00315278	0.00255443	0.00432363	0.00381098	0.00234237	0.0040408	0.00313628	0.00291094	0.000950346	0.00428554	0.00270929	0.00380556	0.00259528	0.00227285	0.00505705	0.00363103	0.00581167	0.00631019	0.00350781	0.00247474	0.00252815	0.00436622	0.00151264	0.00383588	0.00343968	0.0037721	0.00280438	0.0014228	0.00386517	0.00461016	0.00291513	0.00422047	0.00507614	0.00392945	0.00328596	0.00400298	0.00353843	0.00296817	0.00328856	0.024831	0.00350091	0.0214659	0.00182382	0.00193909	0.00204022	0.00223153
1.85	0.00307192	0.0033558	0.00541014	0.00295176	0.00269332	0.00446114	0.00391741	0.00228274	0.00386285	0.0031345	0.002762	0.00106032	0.00419323	0.00270602	0.00380108	0.00237183	0.00211782	0.00501132	0.00385379	0.00554	0.00621544	0.00356712	0.00275331	0.00233885	0.0043402	0.00177365	0.0038025	0.00345981	0.00360795	0.00277042	0.00156978	0.0036287	0.00419524	0.00293675	0.00415889	0.00500923	0.00411763	0.0031496	0.00377161	0.00347425	0.00331658	0.00406219	0.0248302	0.00367255	0.021633	0.00212254	0.00221601	0.00223362	0.00278901
1.852	0.0028413	0.00349965	0.0050948	0.00327397	0.00169362	0.0038917	0.00431151	0.00232432	0.00387327	0.00270779	0.00270222	0.00101231	0.00423517	0.0029714	0.0041682	0.00265621	0.00252001	0.0055347	0.00370241	0.00601048	0.00660437	0.00360142	0.00263698	0.00186885	0.00471538	0.00195501	0.0041459	0.00340208	0.00386478	0.00297181	0.001899	0.00403681	0.00416595	0.00318389	0.00442323	0.00530143	0.00457849	0.00326726	0.00398065	0.00371336	0.00401938	0.00482848	0.0243505	0.00423541	0.0213973	0.00253279	0.00279909	0.00280166	0.00338474
1.854	0.00292041	0.00393908	0.00494208	0.00391054	0.00194742	0.00365843	0.00484463	0.00244096	0.0044841	0.00269407	0.00216407	0.000704771	0.00475587	0.00335054	0.00466837	0.00298083	0.00310076	0.00611949	0.00345101	0.00704154	0.00707588	0.00412	0.00275803	0.00184888	0.0054594	0.00244088	0.00452681	0.00302839	0.00437176	0.00363187	0.00229655	0.00468316	0.00480113	0.00355939	0.00503414	0.00599188	0.00488513	0.00362762	0.00480557	0.00400488	0.00417687	0.00461406	0.0234091	0.00448654	0.0203875	0.00250847	0.00281673	0.00296775	0.00361454
1.856	0.00311851	0.00470465	0.00510266	0.00412731	0.00233855	0.00393903	0.00490478	0.00264296	0.00522508	0.0030541	0.0028438	0.000965445	0.0050501	0.0035191	0.00495118	0.00289375	0.00321755	0.006421	0.00353359	0.00710518	0.00706316	0.00477997	0.00312485	0.00241429	0.00613845	0.00249949	0.00471193	0.00311058	0.0047074	0.00401454	0.00217268	0.00468595	0.00549393	0.00371389	0.00532257	0.00637504	0.00475534	0.00388652	0.00538961	0.00418807	0.00368884	0.00414531	0.0227244	0.00443143	0.0195652	0.00211818	0.00235964	0.00287609	0.00282488
1.858	0.00357328	0.00410598	0.00630282	0.00388572	0.00317363	0.00406735	0.00457215	0.00266695	0.00511295	0.00316408	0.00335081	0.001803	0.0047293	0.0037846	0.0048936	0.00265201	0.00313336	0.00540904	0.00380592	0.00663241	0.00648781	0.00436365	0.00339408	0.00279334	0.0061122	0.0019438	0.00477315	0.00369212	0.00466754	0.00366366	0.00199259	0.00443288	0.00558153	0.00352659	0.00476184	0.00566522	0.00432854	0.0038542	0.00521955	0.00409803	0.00331952	0.00409821	0.0227102	0.00425686	0.0194473	0.00193754	0.00213198	0.00305591	0.00300217
1.86	0.00367789	0.003865	0.00684648	0.00372808	0.00336937	0.00440901	0.00439877	0.00250904	0.00462	0.00330776	0.00374166	0.0022539	0.00433459	0.00407456	0.00482981	0.00283504	0.00319151	0.00496962	0.00387657	0.00597151	0.00608536	0.00406222	0.00323651	0.00297799	0.00556146	0.00171541	0.00465573	0.00406287	0.00466062	0.00320079	0.00197101	0.0042248	0.00494733	0.00324364	0.00421113	0.00509031	0.00403491	0.00363784	0.00457564	0.00392806	0.00359751	0.0040489	0.0228007	0.0040467	0.0197402	0.00215727	0.0021811	0.00310952	0.00352354
1.862	0.00348085	0.00372428	0.00553679	0.00392226	0.00309405	0.00408317	0.00450729	0.00245535	0.0044919	0.00298302	0.0034786	0.00182814	0.00434985	0.00393709	0.00494638	0.00310782	0.00338077	0.00499954	0.00376433	0.00603496	0.00608761	0.00397588	0.00302086	0.00241428	0.00528449	0.00195343	0.00471418	0.00369858	0.00489428	0.00311762	0.00228594	0.00450813	0.00434795	0.00309161	0.00420981	0.00525361	0.00434118	0.0035508	0.00431601	0.0040811	0.00401915	0.00471017	0.0225079	0.00415928	0.0201654	0.00256449	0.00266249	0.00311538	0.00337487
1.864	0.00328761	0.00435548	0.0055819	0.00447446	0.00264981	0.00390118	0.00519043	0.00273866	0.00509992	0.00316413	0.00310848	0.0014899	0.00518036	0.00431062	0.00531498	0.00371577	0.00397148	0.0058858	0.00389489	0.00637774	0.00662523	0.00459088	0.00266806	0.00201912	0.00591174	0.00226952	0.00532171	0.00351636	0.00535742	0.00382518	0.00295497	0.00557532	0.00439384	0.00373944	0.00499445	0.00587789	0.00515698	0.00375288	0.00490267	0.00447273	0.00560224	0.00621999	0.0219356	0.00531347	0.020395	0.00311702	0.00316027	0.00364762	0.00444395
1.866	0.00348112	0.00545223	0.00559429	0.00517506	0.00249866	0.00390184	0.00603525	0.00333198	0.00614759	0.00335316	0.00313429	0.0017581	0.00630387	0.00496421	0.00595667	0.00437072	0.00489869	0.00712127	0.004175	0.00774808	0.0074492	0.00570043	0.00272422	0.00214057	0.00733626	0.00281954	0.00585444	0.00369123	0.00629684	0.00476093	0.0032082	0.00655635	0.00538817	0.0046759	0.00617493	0.00704554	0.00571374	0.00429557	0.00593619	0.00505746	0.00665736	0.00639116	0.0213965	0.00591969	0.0198986	0.0035184	0.00332286	0.00421816	0.00465169
1.868	0.00408573	0.00609697	0.00629014	0.00541466	0.004165	0.00441448	0.00624616	0.00378239	0.00665413	0.00418761	0.00390013	0.00253999	0.00668935	0.00573547	0.00613936	0.00453415	0.00520271	0.00733949	0.00457985	0.0083513	0.00757328	0.00612911	0.00355839	0.00287987	0.00828727	0.00284091	0.00607901	0.00436921	0.00693617	0.00496105	0.00341248	0.00669832	0.00648051	0.00466455	0.00657734	0.00754823	0.00548107	0.0046941	0.00639601	0.00553569	0.00592717	0.005827	0.0210052	0.00563081	0.0190357	0.00331397	0.00337109	0.00416505	0.00413981
1.87	0.00430813	0.00592845	0.00718713	0.0052939	0.00510628	0.00490614	0.00603646	0.00374755	0.00659101	0.00462956	0.00456707	0.00321216	0.00648683	0.0058678	0.00600027	0.00423068	0.00490109	0.00685033	0.00497328	0.00759004	0.00705286	0.00592293	0.00399479	0.00321915	0.00816054	0.00265258	0.00602267	0.00454368	0.00686532	0.00463611	0.00345234	0.00625741	0.00639967	0.00425731	0.00612623	0.00708054	0.00519638	0.00456456	0.00613878	0.00550132	0.00572381	0.00624187	0.0210482	0.00549633	0.0189624	0.00313196	0.00346555	0.00395179	0.00436793
1.872	0.00418465	0.00541517	0.00743538	0.00537748	0.00444414	0.00485622	0.00606503	0.00352561	0.00657049	0.00492045	0.00431285	0.00328616	0.00654598	0.00559712	0.00622895	0.00403606	0.00487444	0.00688209	0.00499488	0.00721723	0.00687402	0.00637779	0.0035342	0.00355068	0.00796148	0.00296362	0.00612407	0.00446355	0.00686561	0.00474906	0.00342274	0.00668464	0.00597003	0.00448001	0.00606846	0.00691617	0.00537152	0.00442985	0.00606367	0.00535336	0.00618221	0.00681875	0.0214861	0.00586637	0.0198399	0.00344619	0.00400228	0.00444286	0.0048432
1.874	0.00403779	0.00582929	0.00656999	0.00597564	0.00420469	0.00453763	0.006619	0.00373608	0.00716975	0.00429626	0.00372016	0.00308369	0.00719236	0.00593382	0.00694867	0.00451344	0.00547104	0.00749992	0.00457104	0.00785597	0.00732728	0.00678413	0.00329447	0.00336168	0.00880111	0.00342852	0.00681888	0.00457304	0.00751188	0.00551041	0.00405829	0.00717481	0.00619218	0.00481372	0.00707443	0.0076848	0.00590022	0.00463692	0.00658079	0.00562969	0.00713868	0.00848553	0.0220522	0.00681632	0.0210681	0.00416453	0.00473489	0.00537593	0.00599458
1.876	0.00453039	0.00703473	0.00675916	0.00707202	0.00409618	0.00464155	0.00792545	0.00439035	0.00858215	0.00436358	0.00338672	0.0031427	0.00841313	0.0074127	0.0081243	0.00561933	0.00683338	0.00891537	0.00445393	0.00876314	0.0083235	0.00766826	0.00378415	0.00330565	0.0105582	0.00385741	0.00804475	0.00487376	0.00902661	0.00665039	0.00516828	0.00910604	0.00738676	0.00566455	0.00840376	0.00927437	0.00715985	0.00561467	0.00827699	0.00648712	0.0090354	0.0102436	0.0219651	0.00838085	0.0218795	0.00503752	0.00577325	0.00655116	0.0076787
1.878	0.00497203	0.00871614	0.00776406	0.00840669	0.00499565	0.00517937	0.00956782	0.00533264	0.0102884	0.00535377	0.00383028	0.00383896	0.0102064	0.00881347	0.00958884	0.00684545	0.00857107	0.0105388	0.00504226	0.0108649	0.0096494	0.0095092	0.0045511	0.00393538	0.0125619	0.00517304	0.00939924	0.00506695	0.0108071	0.00824709	0.00618792	0.0110287	0.00929522	0.00686997	0.00991809	0.0111155	0.0085519	0.00689687	0.010499	0.00798925	0.0106951	0.0108986	0.0213768	0.00969884	0.0215678	0.00576836	0.00631248	0.007689	0.00917899
1.88	0.0064318	0.00948937	0.00868387	0.0089132	0.00682117	0.00611489	0.0100154	0.00611813	0.0111857	0.00656525	0.00499921	0.00506286	0.011154	0.00948005	0.0103564	0.00699202	0.00944521	0.0111232	0.00587145	0.0117722	0.0101716	0.0107771	0.00565675	0.00486197	0.0136229	0.00575551	0.00964139	0.00583244	0.0114238	0.00926957	0.00616769	0.0104255	0.0107339	0.00733164	0.0109839	0.0121105	0.00868895	0.00756833	0.0110654	0.00926925	0.0103769	0.0099872	0.0216939	0.00915732	0.0209899	0.00603382	0.00602959	0.0078489	0.00888445
1.882	0.00718042	0.00897976	0.0095228	0.00837896	0.00837237	0.00655141	0.00948216	0.00616488	0.0106471	0.00761096	0.00600399	0.00628767	0.010883	0.00882432	0.010399	0.00639057	0.00927414	0.0103359	0.00651133	0.0112797	0.00977595	0.0108568	0.006418	0.00551069	0.0133211	0.00526992	0.00934826	0.00688987	0.0109666	0.00911957	0.00570267	0.00973201	0.0106791	0.00680932	0.011027	0.0115066	0.00819224	0.00734989	0.0102304	0.0091375	0.00998967	0.00999324	0.0233599	0.00847337	0.0217188	0.0061944	0.00613456	0.00751593	0.00839882
1.884	0.00675848	0.00868216	0.00955404	0.0084323	0.00867883	0.00660289	0.00968363	0.00589368	0.0100918	0.00745382	0.00668104	0.00642483	0.0109028	0.00868654	0.0108566	0.00654054	0.0091519	0.0107093	0.00667871	0.0116067	0.00991787	0.0119124	0.00575686	0.00558643	0.0133848	0.00559347	0.00977724	0.00696127	0.0111244	0.00898082	0.0062947	0.010347	0.0103053	0.0070084	0.0113496	0.0109617	0.00841754	0.00710617	0.010116	0.00872389	0.0111029	0.0119669	0.0255554	0.00922703	0.0239614	0.00703565	0.00731335	0.00817903	0.00977072
1.886	0.00674139	0.00981191	0.00871839	0.00987194	0.00773212	0.00609808	0.0111503	0.00624105	0.0110989	0.00725143	0.00615122	0.00584012	0.0122651	0.00948993	0.0120765	0.00781094	0.0101345	0.0122864	0.00678541	0.0130625	0.011291	0.0129793	0.0055024	0.00512182	0.0151099	0.00656225	0.0111827	0.00712618	0.0126006	0.010042	0.00706902	0.0126156	0.0108553	0.0079272	0.0128845	0.01196	0.00963313	0.00782913	0.0115193	0.00934044	0.0137807	0.0154932	0.025437	0.0113604	0.0267957	0.00875935	0.00958727	0.010518	0.0133558
1.888	0.00711441	0.0122333	0.00992969	0.0126532	0.00782865	0.0063535	0.0140367	0.00759728	0.0139153	0.0078882	0.00614113	0.00583453	0.0154791	0.0116148	0.0144361	0.0103495	0.0126208	0.015387	0.00726872	0.0160157	0.0138991	0.0144149	0.00605264	0.0053112	0.0185013	0.00854493	0.0140881	0.00713931	0.0156365	0.0127327	0.00974726	0.0164443	0.0130969	0.0101843	0.0160164	0.0151125	0.0120191	0.00948487	0.0149374	0.0116118	0.0194434	0.0202548	0.0240669	0.0160932	0.0277438	0.0109121	0.0118578	0.0133449	0.0178435
1.89	0.0087837	0.0148171	0.0115947	0.0153981	0.00981613	0.00722943	0.0166397	0.00964488	0.0175894	0.00960179	0.00769682	0.00688194	0.0188338	0.0142472	0.0170209	0.0123552	0.0155629	0.0183687	0.00840478	0.0193822	0.0162238	0.0176321	0.00776485	0.00648186	0.022289	0.0102541	0.0162125	0.00789444	0.018859	0.0158713	0.0117559	0.0188044	0.0169131	0.0126316	0.0192324	0.0188908	0.0142246	0.0117819	0.0186521	0.0151459	0.0215206	0.0194919	0.024754	0.0168455	0.0268152	0.0115794	0.0112512	0.0139824	0.0174469
1.892	0.0112359	0.0155462	0.0150398	0.0157984	0.0136968	0.00881144	0.0168864	0.0106763	0.0191912	0.0118141	0.0104221	0.00939301	0.0196954	0.015105	0.0180221	0.0123884	0.0164337	0.0180584	0.00987724	0.0202351	0.0164506	0.0193008	0.0105728	0.00875435	0.0235956	0.0105165	0.0157819	0.0096038	0.0197866	0.0168024	0.011149	0.0176775	0.0190616	0.0127362	0.0197145	0.0197419	0.0143723	0.01298	0.0194079	0.016881	0.018588	0.0178155	0.0265407	0.0143075	0.0273689	0.0110662	0.0107857	0.0131444	0.0156395
1.894	0.0130549	0.0150362	0.0171365	0.015201	0.0166605	0.0101318	0.0166423	0.0102431	0.018623	0.0134872	0.0126535	0.0117411	0.019403	0.014855	0.0182741	0.0119729	0.0159439	0.0177464	0.010806	0.0197166	0.016159	0.0197979	0.011476	0.0105297	0.0234541	0.0102675	0.0154163	0.0106832	0.0195609	0.0161217	0.0110793	0.0178262	0.0186408	0.0122357	0.0190238	0.0187375	0.0140504	0.0126208	0.018614	0.016316	0.019863	0.0208861	0.0278374	0.0162862	0.0298557	0.0121522	0.0129815	0.0141026	0.0179833
1.896	0.0130304	0.0155844	0.0164277	0.016177	0.0152174	0.0102905	0.0178197	0.0104584	0.0190456	0.0137229	0.0130391	0.0118947	0.0207263	0.0150063	0.0192342	0.0132045	0.0167385	0.0189392	0.0111065	0.0209656	0.0172016	0.0217743	0.0106488	0.0101496	0.0247977	0.0113982	0.0166002	0.0106655	0.0206086	0.0164728	0.0121226	0.0198593	0.0187277	0.0132488	0.0200648	0.0194702	0.0150028	0.0127633	0.0196518	0.016438	0.0238926	0.0244061	0.0271988	0.0197794	0.0323948	0.0143151	0.0149855	0.0164676	0.0209148
1.898	0.0128638	0.0174025	0.0168097	0.01821	0.0148449	0.010126	0.0198357	0.0116499	0.0208813	0.0137199	0.0126087	0.0114792	0.0228364	0.0163683	0.0209134	0.0149205	0.0185879	0.0209249	0.0113631	0.023319	0.0190507	0.0230125	0.0107261	0.0103887	0.0272583	0.012992	0.0182932	0.0108543	0.02277	0.0181694	0.0138525	0.0218879	0.0203635	0.0145849	0.0222922	0.0217409	0.016838	0.0138941	0.0221686	0.0182389	0.0267202	0.0274877	0.0261534	0.0225437	0.0326902	0.0158345	0.0164574	0.0184218	0.0234918
1.9	0.0134565	0.0191205	0.0168699	0.0202349	0.0156044	0.0105964	0.0215785	0.0128501	0.0233348	0.0138384	0.0128401	0.0119554	0.0244398	0.0183713	0.0227091	0.0164333	0.0202552	0.0226663	0.0115327	0.0256453	0.0208099	0.0240275	0.0118798	0.0109883	0.0298655	0.0141715	0.0197827	0.0112998	0.0250289	0.0202373	0.0145853	0.0232346	0.0224318	0.0159342	0.0244036	0.0238898	0.0184823	0.0153278	0.0244606	0.0206266	0.0282636	0.0265621	0.0274973	0.0234646	0.0312735	0.015811	0.0157753	0.0186544	0.0226972
1.902	0.0149727	0.0200765	0.0185318	0.020658	0.0175823	0.0109351	0.0216744	0.0136152	0.0246928	0.0151171	0.0138814	0.0132936	0.0248568	0.0198268	0.023508	0.0166991	0.0207833	0.0231588	0.0122896	0.0271287	0.0211497	0.024626	0.0134154	0.0115377	0.0309268	0.0142837	0.0199113	0.012565	0.0260108	0.0209052	0.0144866	0.0224005	0.0242671	0.0164637	0.0249061	0.0242049	0.0185917	0.0164474	0.0248446	0.0218734	0.0257587	0.024891	0.0288729	0.0212103	0.0322701	0.0150532	0.015443	0.0179094	0.0205678
1.904	0.0170587	0.0192778	0.0219093	0.0197698	0.0216639	0.0127979	0.0211283	0.0136541	0.0241126	0.017938	0.016475	0.015422	0.024353	0.0191141	0.0232686	0.0160352	0.0202258	0.0219857	0.013612	0.0261487	0.0205326	0.0243585	0.0150466	0.0139496	0.0299246	0.0138936	0.019547	0.0142429	0.0254285	0.0199367	0.0140724	0.0219628	0.0240708	0.0155373	0.0240047	0.0229831	0.0179551	0.0163372	0.0235731	0.0212688	0.027175	0.0293687	0.0279699	0.0241999	0.0346628	0.0163166	0.0180119	0.0191381	0.0238243
1.906	0.0162142	0.0200177	0.0209997	0.0205932	0.0203273	0.0136371	0.0227493	0.0140762	0.0247523	0.0178217	0.0177047	0.0158	0.0255957	0.0192308	0.023937	0.0173381	0.0212227	0.0235036	0.0139402	0.0269474	0.021504	0.0256732	0.0144981	0.0135894	0.0309946	0.0147885	0.0209551	0.0140537	0.0261065	0.0205269	0.0154673	0.0253211	0.0237921	0.0163834	0.0253133	0.0241412	0.0190028	0.0165242	0.0249521	0.0214359	0.0347104	0.0333654	0.0262169	0.0301819	0.0342372	0.0189357	0.0204322	0.0218279	0.0269808
1.908	0.0161723	0.0225766	0.0214126	0.0223613	0.0197599	0.0129848	0.0243948	0.0154219	0.0269068	0.0173774	0.0164724	0.0150051	0.0275422	0.0212724	0.0255312	0.0192042	0.0233756	0.0256564	0.014007	0.0297209	0.0228248	0.0287478	0.014372	0.0135298	0.0337352	0.0163746	0.0220566	0.0138005	0.0275786	0.0225764	0.0171354	0.0258625	0.026082	0.0179786	0.0272818	0.0265714	0.0203454	0.0179429	0.0277384	0.0236286	0.0337442	0.030905	0.0255074	0.0304309	0.0321889	0.0197016	0.0201442	0.0223652	0.0244493
1.91	0.0174644	0.0218093	0.0232908	0.0216932	0.0219843	0.0136031	0.0233789	0.0156781	0.0265262	0.018315	0.0177638	0.0158794	0.0266229	0.0214115	0.0250038	0.0182491	0.0227594	0.0240127	0.0145404	0.0290782	0.0220268	0.0272702	0.0154283	0.0146988	0.0326716	0.0158239	0.0208035	0.0145907	0.0268634	0.0223175	0.0157131	0.0230347	0.0266886	0.0170067	0.0256286	0.0256078	0.0192008	0.0180246	0.0266841	0.0242341	0.0307575	0.0295975	0.0265475	0.0309038	0.0316647	0.0195903	0.020292	0.0213095	0.0219174
1.912	0.0180284	0.0200361	0.0233274	0.0193865	0.0222735	0.0142516	0.021957	0.0142835	0.0240575	0.0187864	0.0185349	0.0168551	0.0242706	0.0201369	0.0227414	0.016299	0.0202611	0.0222069	0.0148434	0.02689	0.0205529	0.0238963	0.0160072	0.0145266	0.029281	0.0141294	0.0192006	0.0146427	0.0249397	0.0202289	0.0137641	0.0209858	0.0240846	0.0152561	0.0224879	0.0227921	0.0173557	0.016447	0.0236429	0.0219333	0.0318163	0.033497	0.027506	0.0355589	0.0332282	0.0220757	0.0238225	0.0225507	0.0222386
1.914	0.0169804	0.0194077	0.0230254	0.0187684	0.0212391	0.014708	0.0227178	0.0135529	0.0227016	0.0180299	0.0187448	0.0163314	0.0239083	0.0190309	0.0221837	0.0158689	0.0194113	0.0224071	0.0143318	0.0264435	0.0208873	0.0230508	0.0151631	0.0142722	0.028125	0.0138001	0.0194987	0.0142126	0.0243748	0.0192626	0.0138128	0.0222419	0.0221808	0.0146448	0.0220123	0.0220221	0.0174646	0.0152483	0.0228293	0.0201761	0.0416945	0.0447089	0.0263849	0.04972	0.0355393	0.0291706	0.0322346	0.0283782	0.0271784
1.916	0.0160282	0.0224898	0.0217778	0.0214186	0.0192909	0.0140318	0.0273963	0.0151912	0.0244109	0.0165339	0.0182217	0.0150352	0.0272466	0.0205586	0.0244956	0.0181641	0.0215093	0.026789	0.01355	0.0297082	0.0237561	0.0263659	0.0137874	0.0128653	0.0310141	0.0157857	0.0224838	0.0133381	0.0269709	0.0217715	0.0164811	0.0271422	0.0236838	0.0165086	0.0257623	0.0248827	0.0200401	0.0161127	0.0261006	0.021474	0.061803	0.0628819	0.0251362	0.0769619	0.0354961	0.0431451	0.047803	0.0396274	0.0345061
1.918	0.0171348	0.0282315	0.0239398	0.0260438	0.0207377	0.0137343	0.0371499	0.0195873	0.0288157	0.0176564	0.0209541	0.015228	0.0329318	0.0250287	0.0277519	0.0206286	0.0252226	0.0313833	0.01428	0.0348798	0.0266274	0.0321536	0.0143973	0.0138595	0.0354396	0.018459	0.026511	0.0141812	0.0315865	0.0268392	0.0190922	0.0312518	0.0297732	0.0194985	0.0307657	0.0300541	0.0223811	0.0194136	0.0309874	0.0255064	0.110038	0.114041	0.0269492	0.151606	0.0352771	0.0796458	0.0939382	0.0685636	0.0454256
1.92	0.0217615	0.0354028	0.0292917	0.0273854	0.0278341	0.0167277	0.0445546	0.0241287	0.0310353	0.0230291	0.0283864	0.0184828	0.0365347	0.0292577	0.0288375	0.0199022	0.0262092	0.0362028	0.0167349	0.0365047	0.0268096	0.0373257	0.0187808	0.0174094	0.0350032	0.0189245	0.026675	0.0173667	0.0327373	0.0297801	0.0210634	0.032963	0.0353253	0.0193742	0.0324138	0.0305302	0.0215576	0.0214299	0.0305485	0.0274774	0.213325	0.190099	0.0312612	0.375021	0.0369266	0.137134	0.15677	0.111906	0.063751
1.922	0.0210495	0.0303672	0.0287824	0.0224563	0.0270017	0.017917	0.0365771	0.0217771	0.0268633	0.0233913	0.0284629	0.019971	0.0316356	0.0235256	0.0253429	0.0161064	0.0219255	0.0300817	0.0172923	0.0320335	0.0239857	0.0301003	0.0188301	0.0177091	0.0294949	0.0145543	0.021891	0.0174509	0.0274964	0.0254598	0.0155187	0.0246225	0.0305028	0.0156584	0.0277542	0.0251448	0.0186544	0.0185214	0.0251047	0.0237137	0.107441	0.0974643	0.0298642	0.234385	0.0355451	0.127736	0.0950175	0.0996331	0.0407067
1.924	0.0170184	0.0211946	0.0232476	0.0178576	0.0207526	0.0161708	0.0249286	0.0156848	0.0215266	0.018713	0.0214282	0.0168722	0.0243309	0.0185137	0.0214744	0.01468	0.0177963	0.0245335	0.0147574	0.028429	0.0217052	0.0220144	0.0145729	0.0154284	0.0257617	0.0127181	0.0185991	0.0143857	0.0227055	0.0192809	0.0127985	0.0212671	0.0223134	0.0140336	0.0222976	0.0215838	0.0170449	0.0147406	0.0218058	0.019607	0.0498507	0.0476358	0.0244863	0.0860486	0.0324266	0.0639584	0.0425154	0.050162	0.0254924
1.926	0.0140426	0.0204503	0.0183593	0.0176122	0.0155757	0.013335	0.0224601	0.0137164	0.0209781	0.0149077	0.0157633	0.0130451	0.023206	0.0181921	0.0213262	0.0159695	0.017689	0.025266	0.0124528	0.0298002	0.0223137	0.0217033	0.0118759	0.0121567	0.0262698	0.0138439	0.019085	0.0119922	0.0226158	0.0184406	0.0139665	0.0219322	0.0204948	0.0148686	0.0218336	0.0222817	0.0178768	0.0142439	0.0225336	0.0193816	0.0348501	0.0333607	0.0223683	0.0481931	0.0309943	0.0326251	0.0270226	0.0292969	0.0207145
1.928	0.013791	0.0207297	0.0175457	0.0179701	0.0158989	0.0120226	0.0216587	0.0142757	0.0221029	0.0148844	0.0140888	0.0118357	0.0234113	0.0194803	0.0217829	0.0161585	0.0184616	0.0252694	0.0121157	0.0311865	0.0226946	0.0230052	0.0124634	0.0124137	0.0273426	0.0143231	0.0194617	0.0120957	0.0229191	0.0189268	0.0139191	0.0213047	0.0214891	0.0155923	0.0221743	0.0235066	0.0183868	0.0152213	0.0232375	0.0204023	0.0276776	0.0273588	0.0216794	0.0330509	0.0294194	0.0230481	0.0213584	0.0221805	0.018086
1.93	0.0154672	0.0195575	0.0201366	0.0170781	0.0184363	0.0128948	0.0201944	0.0140747	0.0214878	0.0166458	0.0157859	0.0131581	0.0222917	0.0189355	0.0208936	0.0149168	0.0176995	0.0239743	0.0130155	0.0297542	0.0222671	0.0220337	0.0143064	0.0140782	0.0261368	0.0132015	0.0187515	0.0135108	0.0216182	0.0177681	0.0129577	0.0203375	0.0214282	0.0145982	0.0209927	0.0224875	0.0177256	0.0153286	0.0215809	0.0197586	0.0246371	0.0231924	0.0213102	0.0251784	0.0277103	0.018804	0.0174953	0.018671	0.0165412
1.932	0.0157689	0.0189646	0.021154	0.0160712	0.0188982	0.0146711	0.0195283	0.0130999	0.0203138	0.0178808	0.0176494	0.0142799	0.0213175	0.0174294	0.0196682	0.0142652	0.0165768	0.0245363	0.0134596	0.0292181	0.0222524	0.0199809	0.0146952	0.0148024	0.0243834	0.0126676	0.0183041	0.0140801	0.0204154	0.0169988	0.0124586	0.0195764	0.019694	0.014241	0.020299	0.021369	0.017379	0.0144942	0.0201499	0.0182175	0.0206792	0.0202125	0.0207029	0.0201244	0.0267014	0.0158617	0.0148101	0.0163017	0.0151017
1.934	0.0138948	0.0183955	0.0190222	0.0154364	0.0173345	0.0144042	0.0191286	0.0128177	0.0197848	0.0158487	0.0172314	0.0134744	0.0206215	0.01684	0.0187437	0.0135591	0.0159848	0.0240103	0.0125062	0.0291328	0.0214736	0.0190698	0.0133261	0.0138871	0.0234043	0.0123285	0.0176432	0.0129713	0.0197782	0.016849	0.012122	0.0181385	0.0186411	0.0140257	0.0197365	0.0211477	0.0167581	0.0140391	0.0198584	0.0175321	0.0188763	0.0189094	0.0199174	0.0175961	0.0262747	0.0139405	0.0135831	0.0150367	0.0142192
1.936	0.013116	0.0173379	0.0170707	0.0148049	0.0154758	0.0129075	0.018369	0.0126554	0.0188529	0.0143326	0.0146713	0.0120426	0.0197842	0.0167596	0.0182763	0.0133487	0.015547	0.0225782	0.0115074	0.0270786	0.0200601	0.0188698	0.0126128	0.0124222	0.0223982	0.0123582	0.017052	0.0120316	0.019021	0.0158324	0.0120005	0.0173189	0.0179403	0.0130642	0.0184665	0.019987	0.0157421	0.0138107	0.0194426	0.0171159	0.0177335	0.0181004	0.0198006	0.0159733	0.0266534	0.0130032	0.0131248	0.0142663	0.014007
1.938	0.0134919	0.0165666	0.0172466	0.0142769	0.0157253	0.0126239	0.0177682	0.0121139	0.0176761	0.0148393	0.0141307	0.0120028	0.0188476	0.016767	0.0182015	0.0127676	0.015284	0.0212641	0.0116937	0.0258534	0.0194435	0.0182677	0.0129684	0.0135449	0.0215396	0.0119111	0.0169604	0.0121371	0.0180468	0.0148773	0.0117433	0.0170222	0.0167558	0.0127048	0.017665	0.0188415	0.0150335	0.0132659	0.0189217	0.0165685	0.0176805	0.0191275	0.0203457	0.0160687	0.0266457	0.0131298	0.0138882	0.0142705	0.0148485
1.94	0.0135905	0.0165308	0.0181169	0.0140957	0.0161418	0.0130816	0.0177699	0.0117612	0.0171296	0.0150249	0.0149882	0.0124519	0.0187256	0.0163039	0.0180571	0.0128434	0.0152684	0.021917	0.0119755	0.025445	0.0200213	0.018481	0.0126973	0.0147447	0.0213415	0.011565	0.0170423	0.0126638	0.0175979	0.0146965	0.0126317	0.0179401	0.0160081	0.0128465	0.0178443	0.0189955	0.0151205	0.0128792	0.0188682	0.0162101	0.0189534	0.0194904	0.0205955	0.0166884	0.025262	0.0135305	0.013761	0.0146396	0.0152497
1.942	0.0127319	0.017728	0.0167583	0.014219	0.0150556	0.0127062	0.0181269	0.0119307	0.0171423	0.0142793	0.0144657	0.0118663	0.0192941	0.0165453	0.0179651	0.0128979	0.0156562	0.0233743	0.0115864	0.0267225	0.0210008	0.0191791	0.0119633	0.0131158	0.0216397	0.0117235	0.0171942	0.0122654	0.0178454	0.0150838	0.0124764	0.0178488	0.0160891	0.0132603	0.0186663	0.0198679	0.0157338	0.0130898	0.0194569	0.0164029	0.0177925	0.0166937	0.0205126	0.014082	0.0243109	0.0125153	0.0121583	0.0138892	0.0135065
1.944	0.0123927	0.0178087	0.0153733	0.0140807	0.0144196	0.0121062	0.0180211	0.0123525	0.0171805	0.0136294	0.0136015	0.0109838	0.0191189	0.0168085	0.0177853	0.0125635	0.0159413	0.0227557	0.0112619	0.0272618	0.0203921	0.0192135	0.011827	0.0121673	0.0213292	0.0115888	0.0169682	0.0116478	0.01752	0.0153397	0.0121759	0.0161823	0.0163051	0.0130959	0.0186214	0.0203028	0.0155036	0.0135139	0.0197509	0.0168105	0.0154326	0.0157352	0.0202752	0.0125302	0.0244576	0.0114946	0.0118988	0.0131675	0.0127467
1.946	0.0128788	0.0164989	0.0159207	0.0135392	0.0147818	0.0119127	0.017267	0.0121503	0.0165237	0.0140125	0.0129684	0.0110602	0.0179927	0.0165492	0.0172292	0.0121641	0.0159322	0.0204469	0.0115122	0.0250358	0.0186676	0.0186828	0.0124119	0.0132776	0.0201559	0.0111265	0.0164625	0.0120977	0.0164866	0.0146035	0.0119216	0.0148734	0.0160238	0.0122469	0.017158	0.0194149	0.0143187	0.0135759	0.0186736	0.0167214	0.0155961	0.0174128	0.0203444	0.0134885	0.024317	0.0118891	0.0126128	0.0137291	0.0140541
1.948	0.0135797	0.0160981	0.0165895	0.0132929	0.0151362	0.0125127	0.017079	0.0117306	0.015782	0.0149005	0.0135672	0.0115807	0.0174523	0.0168062	0.0172482	0.0126609	0.0158283	0.019808	0.0119784	0.0237082	0.0183172	0.0179703	0.0127325	0.0140354	0.0195089	0.0114836	0.0163538	0.0125518	0.0159538	0.0136968	0.0125873	0.0158135	0.0152046	0.0118719	0.0163008	0.0184077	0.0139135	0.0131394	0.0178443	0.0164918	0.0172036	0.0175353	0.0211519	0.0135852	0.0239609	0.0124223	0.0129402	0.0145445	0.0148457
1.95	0.0137666	0.0173094	0.016558	0.0139817	0.0155289	0.0133599	0.0181085	0.0121147	0.0160812	0.0148944	0.0143903	0.0118994	0.0181735	0.0178178	0.0183005	0.0136688	0.0163034	0.0217595	0.0122078	0.0247784	0.0192207	0.0192309	0.0128947	0.014652	0.0203938	0.0125334	0.0171592	0.0128479	0.0166146	0.0142366	0.0137518	0.016921	0.0147381	0.0127004	0.0169359	0.0193488	0.014738	0.0131172	0.0189725	0.0170902	0.0165372	0.0175698	0.0222515	0.0134744	0.0238527	0.0126014	0.0132217	0.0150013	0.0155033
1.952	0.013133	0.0180963	0.015476	0.0145351	0.0143542	0.0129425	0.0188513	0.0127982	0.0167883	0.0137171	0.0137219	0.0116922	0.0186057	0.019118	0.0190374	0.0138183	0.0171089	0.0222937	0.0122513	0.0258657	0.0193814	0.0202796	0.0123509	0.0137546	0.0215038	0.0131727	0.01771	0.0123293	0.0172335	0.0150053	0.0141316	0.0165622	0.0151757	0.0133426	0.0172152	0.0204018	0.0150267	0.0139697	0.0199996	0.0181287	0.0168658	0.0169934	0.0231608	0.012967	0.0240475	0.0126428	0.0130369	0.0153548	0.0154576
1.954	0.0136702	0.0183727	0.0160488	0.0143698	0.01486	0.0125269	0.0188505	0.01316	0.0171445	0.0138251	0.0126681	0.0114851	0.0184364	0.0197638	0.0192455	0.0135154	0.0174303	0.0216496	0.0126072	0.0250425	0.0187153	0.0205474	0.0130532	0.0137496	0.0217228	0.0129373	0.0177976	0.0125111	0.0170572	0.0148474	0.0141974	0.0158516	0.0151616	0.0134808	0.0167803	0.0203546	0.014828	0.0146228	0.0201316	0.0187242	0.0166804	0.0173353	0.0238816	0.012908	0.0246256	0.0129936	0.0136676	0.015852	0.0161383
1.956	0.0143736	0.0183391	0.017035	0.0143474	0.0161324	0.0132578	0.0187146	0.0132205	0.0170393	0.0157818	0.0140612	0.0121159	0.0183407	0.0204475	0.0194129	0.0138663	0.0177409	0.0206762	0.013391	0.0244527	0.0181098	0.0207124	0.0139699	0.0150066	0.021266	0.0132749	0.018141	0.0133894	0.0164659	0.0147991	0.0144569	0.0153799	0.0144588	0.0132799	0.0163281	0.0203738	0.0148197	0.0147237	0.0202104	0.0191392	0.0174847	0.0187477	0.0248638	0.0139224	0.024898	0.0140365	0.0150742	0.016807	0.0175111
1.958	0.0143926	0.0187374	0.0166832	0.0146905	0.0156364	0.0139271	0.0192476	0.0131282	0.0164438	0.0159119	0.0147504	0.0125936	0.018721	0.0210749	0.0199114	0.0143629	0.0186786	0.0206387	0.0138856	0.0240017	0.0181846	0.0212671	0.0139791	0.0158237	0.0210847	0.0138411	0.0186774	0.0138186	0.0163787	0.0149958	0.0152506	0.0162445	0.0140676	0.0135226	0.016276	0.0207123	0.0148644	0.014758	0.0207208	0.019719	0.0194886	0.0192053	0.0264259	0.0145266	0.0251744	0.0149483	0.0156622	0.0178461	0.018407
1.96	0.0145801	0.0196787	0.0166925	0.0154773	0.0153653	0.0139387	0.0206316	0.0136191	0.0168457	0.0154372	0.0144991	0.0125507	0.0197412	0.0228787	0.0213864	0.0157659	0.020126	0.022273	0.0139773	0.0249693	0.0190611	0.0228159	0.0138955	0.0156427	0.0221153	0.0145505	0.0196072	0.0137015	0.0173085	0.0158049	0.0169278	0.0179433	0.0143601	0.0145216	0.0173362	0.0219268	0.01542	0.0152056	0.022165	0.0208733	0.0204325	0.0204093	0.0284629	0.0147971	0.0265107	0.0156373	0.0169243	0.0190082	0.0193745
1.962	0.0152377	0.0211836	0.017512	0.0162676	0.0158594	0.0141158	0.0217329	0.0147452	0.0180206	0.0154599	0.0141565	0.0127431	0.0206326	0.024869	0.0229437	0.0167634	0.0213917	0.0233246	0.0143285	0.0266953	0.0194886	0.0249009	0.0143538	0.0157054	0.0233949	0.015729	0.020438	0.0139183	0.0182193	0.0167774	0.0183944	0.0188017	0.0151093	0.0153281	0.0180056	0.0233654	0.0161847	0.0160141	0.0235169	0.0223744	0.0209037	0.0216765	0.0309714	0.0156612	0.0283936	0.0166805	0.0177574	0.0203248	0.0206537
1.964	0.0158723	0.0216957	0.0178385	0.016659	0.0160646	0.0144951	0.0226568	0.0155013	0.0185493	0.0160774	0.0145137	0.013072	0.0211413	0.0264516	0.0240283	0.0173377	0.022356	0.0236694	0.0150021	0.0270978	0.0196084	0.0261893	0.0152794	0.016396	0.0245704	0.0165229	0.0214861	0.0146652	0.0189652	0.017213	0.0190253	0.0189951	0.0156816	0.0159502	0.0178944	0.0242897	0.0167918	0.016942	0.0246862	0.0236225	0.0215264	0.0229765	0.0338604	0.0163228	0.0300136	0.0178839	0.0189834	0.0218815	0.0220802
1.966	0.0173424	0.0235225	0.0189853	0.0175406	0.0177006	0.0154709	0.0241225	0.0163424	0.0192903	0.0175971	0.0157769	0.0139336	0.0224077	0.0289373	0.0252823	0.0189027	0.0240955	0.0249414	0.0161517	0.0279735	0.0204715	0.0282462	0.0166113	0.0179812	0.0267057	0.0178695	0.0237473	0.0158173	0.0204289	0.0182936	0.0207235	0.0201176	0.0164703	0.0173288	0.0188209	0.0258204	0.0177943	0.0183115	0.0269459	0.0252816	0.0238261	0.0250388	0.0368859	0.0176997	0.0316817	0.0195477	0.020993	0.0241353	0.0243714
1.968	0.0190986	0.0256766	0.0206046	0.0188415	0.0197252	0.0175501	0.0257944	0.0175684	0.0204867	0.018968	0.0170114	0.0153477	0.0242804	0.031189	0.0269544	0.0203188	0.0265008	0.0266682	0.0175516	0.0297988	0.0217974	0.030318	0.0181476	0.0204107	0.0283823	0.0194174	0.0255683	0.0171006	0.0216569	0.0197791	0.0224472	0.021705	0.0175492	0.0184256	0.0204294	0.0278186	0.0190184	0.0198639	0.0288006	0.0275396	0.0267567	0.027399	0.0400288	0.0197542	0.0335308	0.0217642	0.0233666	0.0266458	0.0276477
1.97	0.0201801	0.0271753	0.0210767	0.0197344	0.0203235	0.0185718	0.027183	0.0184147	0.0213469	0.0201302	0.0169516	0.0162139	0.025537	0.0330103	0.028826	0.0213407	0.0284797	0.0275786	0.0184802	0.0312851	0.0230005	0.0322283	0.0190388	0.0207596	0.0289589	0.0203473	0.0261856	0.0177547	0.022117	0.0206145	0.0236165	0.0225239	0.018198	0.0186402	0.0216573	0.029323	0.0197707	0.02085	0.029462	0.029539	0.0283567	0.028648	0.0433802	0.0208581	0.0351438	0.0236891	0.0250095	0.0285685	0.02926
1.972	0.0203172	0.0290469	0.0211251	0.0207745	0.0206046	0.0190336	0.0291486	0.0193568	0.0221777	0.0204077	0.017713	0.0164944	0.0268533	0.0354662	0.030984	0.0229426	0.0302759	0.0295748	0.0192387	0.0332838	0.024502	0.0341614	0.019574	0.0207884	0.0305254	0.0219989	0.0274842	0.0185305	0.0231087	0.0215312	0.0254026	0.0239262	0.0187871	0.0198182	0.0228792	0.0308314	0.020755	0.0218973	0.0311518	0.031533	0.0302086	0.0303847	0.0471173	0.0219375	0.0370721	0.0251206	0.0265429	0.0303699	0.0314869
1.974	0.0215076	0.0314678	0.0224343	0.022285	0.0216594	0.0199219	0.0319344	0.0210704	0.0237304	0.0218181	0.0187585	0.0175132	0.0286854	0.0387762	0.03347	0.0247572	0.0325608	0.0324433	0.02055	0.0361643	0.0263544	0.0375697	0.0207024	0.0220817	0.0334436	0.0237587	0.0302195	0.0196848	0.0251858	0.0231245	0.0273718	0.0260496	0.020079	0.0216143	0.024514	0.0333022	0.0224634	0.0236703	0.0341828	0.0343528	0.0317718	0.0327458	0.0514102	0.023691	0.0400349	0.0268261	0.0284051	0.0330516	0.0339652
1.976	0.0237484	0.0344101	0.0247596	0.0242868	0.0237449	0.0217682	0.0351212	0.0233113	0.0260764	0.0239519	0.0200766	0.0194807	0.0308828	0.0432909	0.0364984	0.0273961	0.0357229	0.0357753	0.0223847	0.039619	0.0283654	0.0415877	0.0229856	0.0243795	0.0377135	0.0255118	0.0346871	0.0213488	0.0279879	0.0256372	0.029699	0.0286234	0.0223879	0.024504	0.0266361	0.037036	0.0247184	0.0263879	0.0383724	0.0380806	0.0342966	0.0360712	0.0563966	0.0263112	0.0440333	0.0291172	0.0307529	0.0366777	0.0371122
1.978	0.0272037	0.0377894	0.0278207	0.0264565	0.0270831	0.0243732	0.0382065	0.0254634	0.0284723	0.0271638	0.0221334	0.0221186	0.0335288	0.0475159	0.0396751	0.0301645	0.0394805	0.0387418	0.0247413	0.0428095	0.0307305	0.0451315	0.026383	0.0276118	0.0417026	0.0280225	0.0392811	0.0240116	0.0304281	0.0283525	0.0325252	0.0310694	0.0248294	0.0271108	0.0289882	0.0407093	0.0270685	0.0294617	0.0427264	0.042098	0.0375298	0.0395559	0.0621861	0.0294683	0.0480531	0.0317129	0.0338986	0.0406576	0.0419888
1.98	0.0290612	0.0407145	0.0300571	0.0278031	0.0297821	0.0265341	0.0405146	0.02729	0.0301469	0.029376	0.0243065	0.0245743	0.035629	0.050347	0.0422272	0.0320599	0.0426951	0.0408822	0.0269765	0.0451551	0.0326969	0.0475802	0.0285065	0.0299293	0.0431632	0.0303743	0.0409858	0.0260074	0.0315183	0.0299188	0.034551	0.032477	0.0263156	0.0284202	0.0308618	0.0432442	0.0285807	0.0315127	0.0450204	0.0455987	0.0411305	0.041921	0.0680259	0.0321765	0.0509798	0.0340645	0.0361936	0.0441572	0.0453163
1.982	0.0297711	0.0426504	0.0303366	0.0287598	0.0302711	0.028396	0.0428735	0.0286189	0.0311752	0.0301419	0.0258246	0.0257524	0.0369196	0.0529586	0.0448112	0.0332771	0.0449809	0.041819	0.0281762	0.0469319	0.0342129	0.0493449	0.029489	0.0314803	0.0434075	0.0318091	0.0412282	0.0269483	0.0319588	0.030472	0.0358186	0.0327422	0.026958	0.0289338	0.0320858	0.0455999	0.0295155	0.032906	0.045775	0.0487461	0.0422305	0.0428501	0.0729999	0.0332949	0.0533492	0.0358272	0.0376309	0.0470903	0.0482904
1.984	0.0309085	0.0454784	0.0306045	0.0302836	0.0310347	0.0296622	0.046303	0.0301635	0.0325264	0.0312758	0.0263456	0.0270617	0.0386387	0.0573885	0.0481238	0.0360302	0.0478446	0.0446978	0.0294195	0.0503155	0.0362243	0.052268	0.0305698	0.0330178	0.0454373	0.0337189	0.0433635	0.0285381	0.0336678	0.0317042	0.0386132	0.0340359	0.0281467	0.0312021	0.0337104	0.0491514	0.03111	0.0351339	0.0478833	0.0526896	0.0441327	0.0450614	0.0782445	0.0349888	0.0569597	0.0377037	0.0400433	0.050653	0.0520377
1.986	0.0335435	0.0496365	0.0330372	0.0327094	0.0339331	0.0324562	0.0509092	0.0328578	0.0350815	0.0339559	0.0284938	0.029473	0.0420045	0.0635941	0.0522447	0.0395711	0.0521234	0.0486535	0.0317152	0.0545264	0.0388849	0.0561467	0.0334133	0.0363401	0.0507416	0.0365216	0.0485422	0.0312375	0.0375252	0.0346663	0.0411137	0.0366261	0.0306479	0.0345688	0.0365511	0.0541158	0.0343877	0.038937	0.0528137	0.0578733	0.0469511	0.0483377	0.0848157	0.0384526	0.0627529	0.040543	0.0432605	0.0555992	0.0564579
1.988	0.0382924	0.0557901	0.0385304	0.0364222	0.0387073	0.036072	0.0567051	0.0370364	0.0390156	0.0388017	0.0320134	0.0332039	0.0472782	0.0719178	0.0572538	0.0451193	0.0575362	0.0551884	0.0353795	0.06053	0.0427332	0.0622153	0.0377211	0.0413946	0.0589118	0.0410288	0.0567092	0.0348538	0.0429629	0.0397233	0.0455349	0.0413825	0.0348693	0.0407424	0.0408748	0.0605258	0.039642	0.0446673	0.0610479	0.0643619	0.0516067	0.0530802	0.0927147	0.0431023	0.0705013	0.0447897	0.0478375	0.0624279	0.0622269
1.99	0.0437785	0.0626057	0.0436434	0.0397734	0.0449026	0.0418366	0.0618491	0.0416008	0.0429508	0.044717	0.0371219	0.0380297	0.0523025	0.07743	0.0617257	0.0493931	0.0626717	0.059606	0.0399606	0.0648303	0.0466721	0.0668066	0.0436096	0.0481216	0.0640747	0.0448881	0.0621844	0.0397774	0.0463728	0.0443697	0.0494647	0.0436025	0.0392185	0.0452515	0.044707	0.0662105	0.0440499	0.050064	0.0676209	0.0706738	0.0566628	0.0579108	0.100892	0.0489523	0.0776406	0.0496684	0.0528554	0.070051	0.0692037
1.992	0.0457176	0.0669256	0.0443507	0.0413216	0.0460877	0.0460047	0.0653476	0.0447375	0.0447682	0.0470679	0.0397507	0.0420107	0.0551836	0.0812911	0.064994	0.0515495	0.0665294	0.0614618	0.0436231	0.0669338	0.0493156	0.0678074	0.0459967	0.0505078	0.0639301	0.0474545	0.06226	0.0428199	0.0469153	0.0461598	0.0521164	0.0434353	0.0412428	0.0472518	0.046316	0.0698601	0.0458681	0.0533286	0.069007	0.0755152	0.0594523	0.060518	0.107947	0.0524435	0.0820122	0.0535144	0.0560034	0.076072	0.0737266
1.994	0.0478826	0.0710065	0.0446045	0.0423646	0.0474014	0.0498562	0.0685713	0.0471545	0.0451155	0.0490777	0.0421935	0.0447583	0.0569213	0.0856419	0.0679198	0.0535626	0.0695419	0.0632139	0.0464713	0.0687051	0.0512661	0.0682178	0.0478552	0.0528624	0.063182	0.0498018	0.0615354	0.0461816	0.0471748	0.0468594	0.0538166	0.0427072	0.0420442	0.0489786	0.0471579	0.0731614	0.0470939	0.0558297	0.0690644	0.0797647	0.0606828	0.0614188	0.113721	0.0545574	0.085158	0.0563765	0.0587823	0.0813543	0.0766478
1.996	0.0504611	0.0757622	0.0451481	0.0445773	0.0489787	0.0539436	0.0726597	0.0504114	0.0459762	0.0514008	0.0452797	0.047823	0.0595685	0.09149	0.0710278	0.0568199	0.0725679	0.0659377	0.0498069	0.0717326	0.0533454	0.0706626	0.0502443	0.0549362	0.0652344	0.052227	0.0638091	0.0504626	0.048673	0.0484432	0.0573622	0.0433336	0.0441162	0.0525955	0.0487581	0.0775831	0.0498096	0.0595109	0.071556	0.0849496	0.0628806	0.063491	0.119506	0.0574791	0.0899757	0.0602623	0.0633753	0.0881967	0.0808247
1.998	0.0551955	0.0825307	0.048168	0.0484196	0.0534077	0.0598111	0.0787769	0.0553297	0.0484173	0.0555843	0.0501275	0.0523359	0.0644619	0.0991077	0.0752658	0.0620849	0.077171	0.0710802	0.0540839	0.0767489	0.0570017	0.0749432	0.0554401	0.0598108	0.0723461	0.0564223	0.0710511	0.0559673	0.0535397	0.0522422	0.0615015	0.0470495	0.0482905	0.0589577	0.0522938	0.0839244	0.054843	0.0654566	0.0784874	0.0914256	0.0663879	0.0672053	0.12719	0.0626864	0.0978779	0.0662859	0.0702501	0.0970509	0.086685
2	0.0625041	0.0913207	0.054014	0.0533544	0.0600362	0.0667314	0.0863008	0.0621372	0.0532639	0.0624943	0.0569089	0.0586221	0.0717544	0.108155	0.0803097	0.0697001	0.083442	0.0793287	0.0597206	0.0837364	0.0624034	0.0814266	0.0631987	0.0670324	0.0834918	0.0616364	0.0826211	0.0629597	0.0608091	0.0590747	0.0669334	0.052918	0.0545196	0.0684011	0.0579324	0.0918697	0.0623407	0.0736598	0.0903297	0.0985823	0.0710673	0.0727821	0.137333	0.0692713	0.10819	0.0735037	0.0776045	0.107581	0.093599
2.002	0.070296	0.100013	0.0616285	0.0573981	0.0679846	0.0751861	0.0922537	0.0690542	0.0580275	0.07056	0.0642683	0.06549	0.0787654	0.11272	0.0838471	0.0749822	0.089013	0.0845076	0.0661712	0.0883815	0.0670941	0.0860779	0.0726848	0.0764033	0.0904496	0.0660406	0.090489	0.0705532	0.06504	0.065561	0.0716849	0.0547905	0.0606555	0.0748809	0.0628139	0.0981726	0.0690183	0.0812008	0.0998712	0.105032	0.0768982	0.0778992	0.147448	0.0768507	0.117087	0.0801478	0.084077	0.11767	0.101034
2.004	0.0737318	0.104408	0.0638965	0.0589365	0.0702531	0.0813799	0.0952289	0.0735474	0.059717	0.0740096	0.0693117	0.0708463	0.0820984	0.113715	0.0850974	0.0765712	0.0920114	0.0860716	0.0715072	0.0886628	0.068985	0.0859398	0.0766251	0.0797132	0.0893831	0.0676901	0.0895179	0.0759067	0.0650901	0.06781	0.0739174	0.053252	0.0635922	0.0773361	0.0643581	0.100363	0.0715678	0.084901	0.101034	0.108567	0.0780466	0.0780586	0.154484	0.0804503	0.121148	0.08401	0.0866936	0.12431	0.104232
2.006	0.0760765	0.107358	0.064099	0.0588092	0.0714431	0.0871498	0.0964334	0.0756109	0.0588138	0.0760462	0.073247	0.0744073	0.0825742	0.113412	0.0852753	0.0765535	0.0927122	0.0858305	0.0751482	0.0883083	0.0689586	0.0845524	0.0796113	0.0821562	0.0846888	0.0683249	0.0847616	0.0809621	0.0629316	0.066991	0.0746099	0.0504891	0.0639608	0.0775076	0.06355	0.100193	0.071314	0.0859851	0.0972903	0.109466	0.0769475	0.0767092	0.159108	0.0814004	0.122603	0.0850967	0.0872431	0.127772	0.104328
2.008	0.0768511	0.109185	0.0617458	0.0589598	0.0710635	0.0913191	0.0975398	0.0776144	0.0575384	0.0755745	0.0755499	0.0770003	0.083028	0.113234	0.0856825	0.0770713	0.0931991	0.0853176	0.0779146	0.0880095	0.0693542	0.0834788	0.0808923	0.0821635	0.0817769	0.0694203	0.0828712	0.0847382	0.0611596	0.0662586	0.0763821	0.0496164	0.0646473	0.078673	0.0627999	0.100423	0.0714572	0.0873005	0.0950908	0.110265	0.0772835	0.0771425	0.164282	0.0823243	0.125796	0.0863092	0.0891879	0.130853	0.104868
2.01	0.0805467	0.112512	0.0633422	0.0611551	0.0730616	0.0960115	0.100441	0.081377	0.0582946	0.0775501	0.078611	0.0804737	0.0855598	0.115619	0.0874307	0.0796654	0.0949172	0.0874705	0.0811708	0.0894721	0.0711801	0.0847997	0.0855561	0.0845469	0.0851871	0.0713954	0.0875847	0.0898232	0.0634049	0.0684667	0.0786684	0.0515893	0.0675546	0.0826804	0.0641323	0.102948	0.074455	0.090936	0.0989848	0.112504	0.0787719	0.0792632	0.171425	0.0847459	0.132888	0.089692	0.0935609	0.135363	0.107165
2.012	0.0873199	0.117436	0.0687928	0.0652111	0.0781675	0.102061	0.105563	0.0869333	0.0618894	0.0827972	0.0847215	0.086213	0.0908058	0.118962	0.0904468	0.0848864	0.0982273	0.0926184	0.0856299	0.0941537	0.0746327	0.0894889	0.0930281	0.0902762	0.0929235	0.0751237	0.0968516	0.0958143	0.0685372	0.0739248	0.0823293	0.0564454	0.0726163	0.0894817	0.0681881	0.107251	0.0801729	0.0967976	0.10793	0.116064	0.0829119	0.0845595	0.180296	0.0893877	0.143105	0.0949517	0.0993347	0.141066	0.111669
2.014	0.0929994	0.12185	0.075541	0.0689443	0.0843164	0.10784	0.110411	0.0926565	0.0663369	0.0878576	0.0908616	0.091952	0.0967014	0.120173	0.0935826	0.0890947	0.101723	0.0961132	0.090258	0.0978571	0.0786207	0.0932045	0.100052	0.0968396	0.0992924	0.0786342	0.104819	0.101399	0.0729185	0.0796735	0.0856167	0.0598907	0.0777327	0.0947128	0.0728976	0.110348	0.0860673	0.102338	0.11641	0.11934	0.0880944	0.0884649	0.189945	0.09499	0.152341	0.0999947	0.104246	0.145746	0.116321
2.016	0.0964663	0.124593	0.079203	0.0702261	0.0881481	0.111599	0.111956	0.0957832	0.068349	0.0915122	0.0945014	0.0961397	0.100093	0.119832	0.0948151	0.0906336	0.102649	0.0972767	0.0941495	0.099373	0.0806074	0.0941275	0.104167	0.100984	0.0988027	0.080569	0.104633	0.105302	0.0737428	0.0819639	0.0866521	0.0606277	0.0798041	0.0965923	0.0749512	0.109163	0.0882243	0.104649	0.117186	0.120058	0.088424	0.0875963	0.196933	0.0970091	0.156334	0.101565	0.104534	0.146358	0.116602
2.018	0.0959982	0.122833	0.0787505	0.0693609	0.0888886	0.114658	0.111337	0.0955212	0.0668542	0.0922344	0.0965059	0.0983018	0.0998917	0.115343	0.0937916	0.0878034	0.10095	0.0933603	0.096361	0.0966306	0.0798099	0.0903386	0.104744	0.101955	0.0914454	0.0791856	0.0977542	0.107316	0.0703488	0.0797677	0.0859933	0.0566686	0.078638	0.0937123	0.0734782	0.10476	0.0863554	0.103307	0.111051	0.117993	0.0846152	0.0839822	0.20089	0.09403	0.157636	0.0989923	0.101045	0.143144	0.113347
2.02	0.0941719	0.119485	0.0753039	0.0692424	0.0866857	0.114687	0.112357	0.0952427	0.0655468	0.0895892	0.0954394	0.0989358	0.0994072	0.112137	0.0935901	0.0867198	0.0999064	0.0911678	0.097787	0.0955332	0.0789709	0.0888306	0.102171	0.0996618	0.0855536	0.0793185	0.0939571	0.108146	0.0674268	0.0776104	0.0869353	0.056575	0.0780017	0.0927818	0.071917	0.101727	0.0851459	0.102219	0.106695	0.116366	0.0843119	0.084224	0.206519	0.0928562	0.162695	0.0959573	0.0994142	0.140259	0.112644
2.022	0.0957215	0.119241	0.0760639	0.0717366	0.0880633	0.116233	0.11608	0.0973878	0.0672177	0.090448	0.0952871	0.100743	0.101975	0.113129	0.096126	0.0885789	0.101257	0.0932617	0.100202	0.0980806	0.0803273	0.0904487	0.103193	0.10106	0.0861173	0.0820632	0.0965762	0.110793	0.0690187	0.0791353	0.0899431	0.0598537	0.0803513	0.0950144	0.0734318	0.102022	0.0874087	0.103961	0.108195	0.117471	0.0872044	0.0881725	0.215261	0.0950356	0.17273	0.0956302	0.100423	0.140044	0.114866
2.024	0.0984736	0.121036	0.0797325	0.075932	0.0924105	0.118841	0.121834	0.100759	0.0711493	0.093355	0.0973502	0.104317	0.107275	0.115482	0.100351	0.0915512	0.104225	0.0966588	0.103387	0.102999	0.0834012	0.0943113	0.106272	0.10501	0.0911829	0.085771	0.103448	0.114163	0.0736986	0.0831824	0.0933142	0.0648069	0.0844814	0.0985056	0.0773985	0.104743	0.0920695	0.10735	0.113717	0.120105	0.0917426	0.0932765	0.224486	0.099059	0.184562	0.0972351	0.102728	0.14143	0.118678
2.026	0.103028	0.124951	0.0856991	0.0814725	0.097887	0.122009	0.129027	0.105163	0.0772856	0.098032	0.101121	0.109053	0.114947	0.120495	0.105964	0.0968942	0.109118	0.102496	0.107333	0.109581	0.0881359	0.100334	0.110176	0.110949	0.0992908	0.090516	0.113547	0.118028	0.0810335	0.0893146	0.0975972	0.0722277	0.0900224	0.104352	0.0832637	0.109367	0.0989052	0.112402	0.122491	0.124186	0.0964587	0.0986785	0.233736	0.102744	0.19599	0.0991881	0.104767	0.144101	0.1234
2.028	0.109288	0.130319	0.0949267	0.0868877	0.107465	0.126347	0.135922	0.109301	0.0833817	0.105838	0.106035	0.115024	0.123072	0.125459	0.111873	0.101452	0.114949	0.107429	0.112507	0.115684	0.0929321	0.105376	0.116031	0.119787	0.103544	0.0968847	0.11886	0.122784	0.0867056	0.0945208	0.102632	0.0769007	0.0947517	0.108714	0.0887918	0.112883	0.104983	0.116305	0.12792	0.128407	0.103134	0.104703	0.242734	0.107179	0.205788	0.100632	0.106022	0.147172	0.127659
2.03	0.112369	0.133231	0.100963	0.0929769	0.11263	0.130177	0.1448	0.112567	0.0890915	0.111274	0.109897	0.120493	0.131073	0.12969	0.119519	0.105829	0.121813	0.109936	0.118057	0.121809	0.0981036	0.109606	0.117597	0.125267	0.104385	0.105145	0.121268	0.126442	0.0904723	0.0982805	0.10863	0.082087	0.0987198	0.111757	0.0939215	0.116406	0.110313	0.118656	0.13013	0.13289	0.112649	0.114211	0.25241	0.110997	0.21853	0.101465	0.106677	0.151224	0.134105
2.032	0.119497	0.141147	0.108341	0.103552	0.120108	0.134378	0.157394	0.118485	0.097728	0.119216	0.113857	0.126332	0.141894	0.138118	0.131905	0.114261	0.131364	0.119802	0.125274	0.135174	0.10606	0.120956	0.120501	0.131174	0.110851	0.11723	0.130347	0.131842	0.0983969	0.106142	0.119477	0.0932634	0.106632	0.120676	0.102805	0.124294	0.119773	0.124153	0.137654	0.140675	0.127298	0.129775	0.266247	0.119729	0.239969	0.103782	0.11006	0.15911	0.146386
2.034	0.133412	0.153791	0.12599	0.12141	0.137469	0.14347	0.173961	0.130015	0.112247	0.134023	0.123396	0.137025	0.158394	0.149455	0.151786	0.1255	0.146558	0.135295	0.138514	0.15392	0.118873	0.138505	0.129402	0.144141	0.126267	0.132321	0.14966	0.144127	0.113201	0.121382	0.136582	0.110753	0.121376	0.135454	0.118468	0.139197	0.136829	0.136145	0.154133	0.154392	0.151011	0.155541	0.287188	0.13509	0.272336	0.1105	0.118038	0.174067	0.166504
2.036	0.156791	0.177501	0.156377	0.148947	0.16548	0.16147	0.197382	0.149286	0.136125	0.159806	0.14317	0.155896	0.183159	0.169399	0.18309	0.145477	0.171152	0.160932	0.159925	0.186331	0.140018	0.170975	0.147585	0.165596	0.153662	0.15804	0.181586	0.163487	0.138242	0.146078	0.165301	0.140231	0.145111	0.159523	0.142974	0.163612	0.162852	0.156309	0.181812	0.176818	0.189343	0.194923	0.318534	0.159168	0.317202	0.123548	0.132716	0.19866	0.198025
2.038	0.190662	0.209757	0.195435	0.182171	0.200634	0.189136	0.224006	0.174968	0.168156	0.193191	0.17155	0.181679	0.213897	0.196293	0.225319	0.172119	0.202084	0.194744	0.187625	0.231158	0.168823	0.215757	0.174347	0.193908	0.187914	0.191891	0.216063	0.189562	0.171422	0.177776	0.19978	0.17799	0.17473	0.187989	0.173423	0.192597	0.193977	0.180502	0.214848	0.20623	0.239512	0.242682	0.361656	0.190683	0.366461	0.141552	0.151174	0.229798	0.236236
2.04	0.211791	0.238318	0.216557	0.205207	0.219479	0.215484	0.241939	0.195952	0.194451	0.213656	0.192509	0.202255	0.237483	0.220288	0.26312	0.192901	0.224331	0.222772	0.21108	0.269955	0.192277	0.249395	0.193295	0.211615	0.211401	0.215471	0.232948	0.208268	0.198046	0.202016	0.21345	0.202734	0.19539	0.207299	0.195983	0.210749	0.215319	0.196703	0.236041	0.229294	0.267204	0.267227	0.398907	0.211631	0.396795	0.156736	0.163236	0.252318	0.258151
2.042	0.207751	0.246206	0.210937	0.206235	0.216142	0.220536	0.243944	0.200936	0.200289	0.21117	0.193872	0.205187	0.241924	0.222341	0.273997	0.193855	0.225596	0.229205	0.21624	0.27707	0.196671	0.252761	0.191728	0.207881	0.215411	0.21362	0.227915	0.206728	0.204367	0.207222	0.205044	0.202447	0.196973	0.207925	0.199699	0.208544	0.215372	0.197273	0.236962	0.232289	0.261465	0.258362	0.4041	0.211646	0.393685	0.160931	0.162612	0.253907	0.252375
2.044	0.189556	0.234738	0.189103	0.189318	0.19595	0.205929	0.23157	0.19048	0.187057	0.193195	0.179903	0.192916	0.229816	0.208816	0.255856	0.178867	0.210321	0.214513	0.202554	0.254295	0.184158	0.232264	0.178733	0.191101	0.202069	0.193919	0.213425	0.191506	0.192301	0.194204	0.188476	0.183202	0.183961	0.192674	0.186284	0.19243	0.2	0.185294	0.22393	0.216008	0.232097	0.229529	0.378885	0.195437	0.367759	0.1542	0.152896	0.23837	0.225716
2.046	0.167402	0.213904	0.161555	0.163083	0.172848	0.187186	0.208271	0.172558	0.164624	0.17166	0.158944	0.173867	0.208523	0.190041	0.223579	0.159603	0.186722	0.192306	0.180659	0.222349	0.163826	0.203593	0.161952	0.171905	0.176225	0.171717	0.190854	0.172874	0.170524	0.170247	0.169472	0.158866	0.163614	0.172539	0.163493	0.168252	0.177432	0.166791	0.201463	0.18891	0.195567	0.193483	0.340808	0.175908	0.328939	0.141111	0.139024	0.214305	0.192037
2.048	0.139708	0.184624	0.130164	0.134024	0.143959	0.164224	0.177818	0.152234	0.136732	0.142852	0.13476	0.152362	0.180041	0.15874	0.184002	0.133915	0.156894	0.160149	0.15846	0.179447	0.13822	0.162322	0.139676	0.148103	0.144574	0.140225	0.160505	0.152804	0.141504	0.142289	0.139211	0.124492	0.140194	0.147708	0.136491	0.140058	0.151268	0.14609	0.173704	0.157808	0.154239	0.153095	0.297765	0.14992	0.281184	0.124656	0.122119	0.185823	0.153968
2.05	0.119997	0.154693	0.107537	0.108616	0.122665	0.145968	0.147563	0.132986	0.108674	0.12008	0.114448	0.133767	0.149747	0.12775	0.144644	0.111122	0.127155	0.12907	0.140036	0.139217	0.11238	0.124434	0.123512	0.130271	0.115636	0.113713	0.131827	0.138785	0.111777	0.116165	0.114183	0.0948776	0.11882	0.126828	0.110484	0.114866	0.126408	0.126934	0.14735	0.129476	0.120469	0.119822	0.258119	0.126079	0.237107	0.108695	0.107472	0.156784	0.120469
2.052	0.105735	0.130492	0.092926	0.0907364	0.106384	0.133178	0.124466	0.117626	0.0874527	0.103317	0.100639	0.119861	0.125315	0.106337	0.115908	0.0949394	0.104897	0.106395	0.125882	0.111322	0.0937808	0.0991715	0.11215	0.115949	0.0964416	0.0948628	0.111332	0.128192	0.0907071	0.0966218	0.0968454	0.0762772	0.103026	0.111208	0.0912267	0.0967976	0.107598	0.111613	0.127737	0.10845	0.0983415	0.0984023	0.229564	0.108781	0.20587	0.097157	0.0980718	0.132763	0.0962742
2.054	0.0966446	0.114072	0.0841591	0.0804625	0.0956811	0.122322	0.109692	0.106333	0.0750529	0.0921629	0.0919397	0.109149	0.109406	0.0937898	0.0988357	0.0856826	0.0911089	0.093594	0.11452	0.0961992	0.0828302	0.0857613	0.104682	0.105452	0.0863833	0.084351	0.100684	0.119287	0.0793579	0.0848628	0.0869299	0.0678862	0.0927034	0.102182	0.0798944	0.0864057	0.0964332	0.101098	0.116405	0.0951092	0.0867967	0.0873523	0.210986	0.0981016	0.186871	0.0893836	0.0915361	0.11521	0.0822432
2.056	0.0919226	0.104683	0.0803872	0.0752197	0.0895411	0.113673	0.100435	0.0982479	0.0697948	0.087415	0.0869155	0.10166	0.100119	0.0865998	0.0898921	0.0806336	0.0835888	0.0863134	0.106417	0.088668	0.0765885	0.0796654	0.0998761	0.0993334	0.0814841	0.0792459	0.0950605	0.111695	0.0735795	0.0790398	0.0818465	0.0646416	0.0864433	0.0963926	0.0745972	0.0805719	0.0906478	0.0945322	0.109687	0.087425	0.0795424	0.0804638	0.199201	0.0898498	0.17637	0.0828881	0.0850777	0.103015	0.0744351
2.058	0.0874163	0.0971284	0.0776374	0.0715118	0.0848232	0.106246	0.0927696	0.0917119	0.0664557	0.0826958	0.0820452	0.0951042	0.0933231	0.0798189	0.0843193	0.0753347	0.0781906	0.0805154	0.100474	0.083039	0.0720549	0.0758825	0.0941661	0.0938311	0.0770398	0.0752366	0.0888462	0.10393	0.0687873	0.0750348	0.0777981	0.06231	0.0813625	0.0897141	0.0713729	0.0760349	0.0862569	0.0889087	0.102807	0.0819265	0.0744547	0.0761295	0.190344	0.0828739	0.1698	0.0765061	0.078504	0.0940649	0.0705589
2.06	0.0812908	0.0907602	0.0720031	0.0681265	0.078505	0.0982818	0.0852001	0.0859983	0.0636749	0.0765652	0.0766239	0.0881813	0.0870253	0.0723356	0.0796504	0.0701506	0.0729641	0.0754398	0.094561	0.0782556	0.0677824	0.0715609	0.0865957	0.0862527	0.0720378	0.071812	0.0819308	0.0962018	0.0644518	0.0716199	0.074432	0.0604195	0.0769944	0.083614	0.0687866	0.0719815	0.0818887	0.0834565	0.09502	0.0770444	0.0721538	0.0730226	0.182175	0.0772218	0.162768	0.0701969	0.0720899	0.0861476	0.0673225
2.062	0.0768238	0.084087	0.0673871	0.064382	0.072931	0.0917387	0.0774371	0.0803752	0.0609917	0.0713131	0.071296	0.0816158	0.080224	0.0667707	0.0750333	0.0653756	0.067614	0.0699259	0.0884774	0.0737628	0.0635817	0.0673286	0.0804677	0.0798127	0.0681453	0.0678041	0.0759791	0.0896894	0.0613083	0.0683187	0.0689655	0.057307	0.0730403	0.0779326	0.0652714	0.0678463	0.0767589	0.0783106	0.0878412	0.0719132	0.0644544	0.0647064	0.174117	0.0695982	0.153729	0.0636378	0.0649431	0.0767624	0.0592577
2.064	0.0732904	0.0767802	0.0647357	0.0611166	0.0684705	0.0867184	0.0714194	0.0749108	0.0580775	0.0673623	0.0674585	0.0762459	0.0739546	0.0636104	0.0710326	0.0617208	0.0629802	0.0650942	0.082668	0.0697869	0.060436	0.0643858	0.0760608	0.0744749	0.0669939	0.0632157	0.0740504	0.0837544	0.0600418	0.0651005	0.0640861	0.0544121	0.069191	0.0736895	0.0609895	0.0642375	0.0721695	0.0740281	0.0834691	0.0673883	0.0577982	0.0579843	0.16792	0.0618092	0.147062	0.0576856	0.0592871	0.0676542	0.0526102
2.066	0.0710099	0.0729093	0.0658076	0.0598079	0.0665411	0.0817268	0.06817	0.0711424	0.0573571	0.0655245	0.0650305	0.0725605	0.0705359	0.0621573	0.0690709	0.0606365	0.0610375	0.0639755	0.0779936	0.0692411	0.0593176	0.0658327	0.0731631	0.0716192	0.0681447	0.0614673	0.0754276	0.0789842	0.0598246	0.0637995	0.0625318	0.0554567	0.0667119	0.0717136	0.0589476	0.0625269	0.070303	0.071427	0.0822569	0.0652983	0.0566222	0.0571551	0.164768	0.058577	0.144357	0.0540095	0.056325	0.0624275	0.0515365
2.068	0.069518	0.0701123	0.0675462	0.0588898	0.0673169	0.0773448	0.0649791	0.0682131	0.0576055	0.0647673	0.0641087	0.0694806	0.0680932	0.0592709	0.0676717	0.0584537	0.0600729	0.0619775	0.0746548	0.0677605	0.0583879	0.0654283	0.0713366	0.0697548	0.0665404	0.0605723	0.0735687	0.074807	0.0576753	0.0624431	0.0609327	0.054656	0.0643951	0.0681181	0.0580712	0.0606537	0.0683752	0.0684221	0.0788786	0.0638356	0.0553515	0.0556134	0.161264	0.0554373	0.141801	0.0509946	0.0524168	0.0586413	0.0507826
2.07	0.0657752	0.0659999	0.0643889	0.0573496	0.063154	0.0722978	0.0614526	0.0647218	0.0565963	0.0616584	0.0607302	0.0653436	0.0648406	0.0554493	0.0662498	0.0548328	0.0580137	0.0585465	0.0713548	0.0654198	0.0565828	0.0634973	0.0657529	0.0647212	0.0617433	0.0589613	0.0688217	0.0690258	0.0546437	0.0594801	0.058791	0.0525498	0.0613039	0.063321	0.0567426	0.0581183	0.064898	0.0641869	0.072608	0.0614551	0.0530464	0.0549909	0.155817	0.0513926	0.139121	0.0473092	0.0486029	0.0546658	0.0495605
2.072	0.0627132	0.0634005	0.0627318	0.0575186	0.0610039	0.0678238	0.0604892	0.0619604	0.0565722	0.0595604	0.0576848	0.0615565	0.0638069	0.0548917	0.067276	0.0541993	0.0571686	0.0581724	0.0683055	0.0658058	0.0560542	0.0636146	0.0614225	0.060999	0.0602874	0.0587453	0.0673983	0.0649771	0.0547948	0.0584748	0.0594957	0.0544559	0.0601214	0.0617773	0.0571798	0.0582846	0.0637765	0.0619615	0.0697193	0.0607559	0.056065	0.0581195	0.150911	0.0503222	0.138446	0.0448861	0.0469196	0.0530828	0.050863
2.074	0.0652348	0.0648059	0.0654049	0.0604921	0.0621977	0.0669202	0.0625894	0.0614084	0.0595011	0.0609796	0.0573601	0.0602428	0.0660626	0.0585173	0.0712973	0.0568567	0.0589214	0.0611969	0.0670321	0.0704752	0.0578262	0.0683286	0.0609719	0.0614679	0.0650701	0.0617241	0.0710972	0.0641008	0.0590805	0.0609539	0.061891	0.0597399	0.061911	0.0630458	0.0602456	0.0615106	0.0664282	0.0629968	0.0721087	0.0633346	0.0613506	0.062072	0.14821	0.0509938	0.139677	0.0444501	0.0468948	0.0542155	0.0536297
2.076	0.0699035	0.0686106	0.0709998	0.0645492	0.065731	0.0680417	0.0651355	0.0627144	0.0635304	0.0647705	0.0597569	0.0611515	0.0689756	0.0639984	0.0758615	0.0605309	0.0617171	0.0662027	0.0678176	0.0772939	0.0609335	0.074952	0.0625903	0.0642943	0.0729972	0.065071	0.0774789	0.0651982	0.0646292	0.0651849	0.0634705	0.0648295	0.0649662	0.0666483	0.064263	0.0648802	0.0703844	0.0653509	0.077369	0.0673712	0.0640169	0.0645751	0.147908	0.0519089	0.141976	0.045164	0.0472963	0.0565296	0.0552378
2.078	0.0716209	0.0704246	0.0755496	0.0661395	0.069418	0.0693088	0.0655785	0.062761	0.0651049	0.0676013	0.0620486	0.0622703	0.0694565	0.0634696	0.0773318	0.0604967	0.0627975	0.0682217	0.0685433	0.0801565	0.062169	0.0783189	0.064079	0.0665105	0.0764058	0.065079	0.0792066	0.0651122	0.0654115	0.0673531	0.0635758	0.0651626	0.0659995	0.0660333	0.0659862	0.0649666	0.0711837	0.065503	0.0789179	0.0689663	0.0656428	0.0653818	0.146769	0.0534014	0.141183	0.0456524	0.0473633	0.0577089	0.0564094
2.08	0.0658961	0.0670485	0.0707458	0.0625518	0.0656664	0.0663683	0.0624367	0.0590478	0.062483	0.064118	0.0609982	0.0600846	0.0658163	0.0587216	0.0740477	0.0560711	0.0600444	0.0637636	0.0658823	0.0762581	0.05929	0.0752987	0.0601961	0.0620226	0.071092	0.0618018	0.0722295	0.0600304	0.0603204	0.0638396	0.0602985	0.0601176	0.0622553	0.0599818	0.0626125	0.0605224	0.066133	0.0610368	0.0725737	0.065621	0.0605955	0.060407	0.140676	0.0496048	0.133616	0.0439501	0.0447437	0.0544802	0.0531102
2.082	0.0568151	0.0601452	0.0606312	0.055537	0.0555854	0.0593428	0.0561494	0.0528869	0.0567922	0.0550787	0.0535764	0.0537435	0.0591374	0.0527203	0.0673525	0.0495777	0.0539452	0.0572913	0.0594884	0.0682249	0.053994	0.067333	0.051739	0.0537192	0.0616971	0.0548259	0.0628391	0.052768	0.0537863	0.0563228	0.0542307	0.0533333	0.0553123	0.0527743	0.0556685	0.0536507	0.0584361	0.0542225	0.0633507	0.0589431	0.0513922	0.0522207	0.130181	0.0429546	0.122435	0.0404684	0.041685	0.047803	0.0462969
2.084	0.0498854	0.0535663	0.0527516	0.0492819	0.04779	0.0525938	0.050328	0.0472885	0.0510903	0.0474121	0.0456416	0.0470408	0.0531088	0.0474056	0.0606774	0.0446067	0.0477109	0.0516685	0.0528097	0.0603836	0.0491757	0.0596939	0.0450423	0.0469953	0.0542658	0.0487755	0.0569135	0.0469705	0.048905	0.0497919	0.048627	0.0482417	0.0491869	0.0476279	0.0495044	0.0482151	0.0525282	0.0487167	0.0567965	0.0525117	0.0450015	0.0469243	0.118823	0.0381098	0.112172	0.0380721	0.0410635	0.0419281	0.0413752
2.086	0.0463496	0.0503392	0.0498873	0.0462173	0.0445643	0.0483433	0.0480151	0.0443375	0.0480007	0.0440285	0.0415668	0.0430674	0.0500205	0.045405	0.0568978	0.0429855	0.0442536	0.0493904	0.0484105	0.056733	0.0466789	0.0560052	0.0420765	0.0436031	0.052458	0.0461811	0.0558045	0.0434722	0.0476921	0.0468837	0.0464569	0.0470978	0.0463706	0.0462764	0.0468583	0.0459957	0.0502798	0.0460575	0.0549556	0.0488851	0.0433365	0.0444677	0.109827	0.0364501	0.103651	0.0379035	0.0423536	0.0386449	0.0391249
2.088	0.0455698	0.0492623	0.048552	0.0443183	0.0434567	0.0461925	0.0464607	0.0430898	0.0464703	0.0435351	0.0394195	0.0412176	0.0476705	0.0448013	0.0542551	0.0422093	0.0424159	0.0484383	0.0459095	0.0561536	0.0451536	0.0547689	0.041413	0.0425874	0.053136	0.0440039	0.0556813	0.0419347	0.046874	0.0456203	0.0438617	0.0443268	0.0451152	0.0462982	0.0454181	0.0445186	0.0490603	0.0448972	0.055341	0.0473637	0.0397397	0.0400966	0.103167	0.0337392	0.0953987	0.0385649	0.0436147	0.0361118	0.035341
2.09	0.0428025	0.0450578	0.0466875	0.0401269	0.0410146	0.0443286	0.0420324	0.040448	0.0428471	0.041741	0.0375391	0.0391419	0.0433929	0.0399748	0.0490393	0.0379836	0.03869	0.0429676	0.0435135	0.0503875	0.0414537	0.0494439	0.0398274	0.0407972	0.0485741	0.03949	0.050061	0.039805	0.0416597	0.041954	0.0388083	0.0380986	0.0420716	0.0418027	0.0413677	0.0406405	0.0447189	0.0418923	0.0512103	0.0443826	0.0344851	0.035135	0.0960358	0.0304938	0.0854991	0.0392588	0.045062	0.0322532	0.030691
2.092	0.0373421	0.038756	0.0415879	0.0350245	0.0366278	0.0405338	0.0367969	0.0355772	0.0367879	0.0369236	0.0343472	0.03551	0.0377879	0.0337001	0.0426811	0.0324586	0.0335448	0.0367471	0.0399744	0.042198	0.036391	0.0407888	0.035109	0.0360075	0.0402761	0.0340471	0.0413397	0.0360047	0.0349876	0.03599	0.0329209	0.0328208	0.0367605	0.035323	0.0359204	0.0354701	0.038558	0.0366411	0.0431696	0.0391816	0.0296578	0.0304971	0.0870391	0.0262748	0.0751337	0.0406684	0.0471263	0.0277151	0.0258454
2.094	0.0327764	0.0350418	0.0353009	0.0318429	0.0313221	0.035913	0.0336624	0.0313548	0.0322804	0.0309386	0.0298358	0.0314144	0.0335922	0.0303797	0.0385221	0.0295371	0.0300767	0.033292	0.0362051	0.0381459	0.0330252	0.036318	0.0302496	0.0314017	0.0350825	0.030935	0.0359219	0.0322336	0.0312696	0.0316942	0.0300082	0.0305125	0.032164	0.0320263	0.0321127	0.0319343	0.0344205	0.0324865	0.0378521	0.0350272	0.0267545	0.0287516	0.0781669	0.0239705	0.067929	0.0452693	0.0529483	0.0243231	0.0233514
2.096	0.0303341	0.0334046	0.0326188	0.0304631	0.0285264	0.033096	0.0326232	0.0291288	0.0303713	0.028883	0.0262842	0.0285043	0.0317593	0.0290069	0.0367224	0.0281454	0.0284887	0.0325905	0.0335902	0.0367372	0.0316208	0.0347568	0.0278297	0.0287563	0.0341149	0.0293964	0.0340074	0.0300825	0.0306548	0.0301007	0.0284231	0.0306935	0.0301018	0.0306387	0.0304456	0.0302631	0.0326523	0.0305291	0.035908	0.0330398	0.0271118	0.0294905	0.0708719	0.0237409	0.0636668	0.0552759	0.0639252	0.0232281	0.0232207
2.098	0.0291193	0.0334926	0.0312601	0.0305424	0.027339	0.0312736	0.033568	0.0283999	0.0301198	0.0283563	0.0248017	0.0270939	0.0319532	0.0294234	0.0368984	0.0287057	0.0282763	0.0343094	0.0319596	0.0369106	0.0316929	0.0357016	0.0265731	0.0273831	0.036704	0.0288962	0.0349382	0.0289181	0.0323539	0.0302482	0.0280697	0.0326253	0.0295897	0.0309086	0.0308223	0.0305943	0.0326852	0.0298952	0.0364063	0.0323746	0.0303565	0.0324579	0.0651048	0.0253153	0.0600532	0.0715209	0.080682	0.0237388	0.0242799
2.1	0.0292769	0.0352123	0.0317287	0.0319417	0.0281812	0.0305736	0.0354691	0.0290588	0.0318213	0.0297423	0.0247801	0.0269009	0.0337381	0.031665	0.0380351	0.0301948	0.0296934	0.0357566	0.0315103	0.0390524	0.0321773	0.0392035	0.0268957	0.0270873	0.0414723	0.0303515	0.0371537	0.0283003	0.0339895	0.0319541	0.0291079	0.0332026	0.0310526	0.0321914	0.0324977	0.0327527	0.0339047	0.0308817	0.0389006	0.0334201	0.0339416	0.0360109	0.0616345	0.026989	0.0569798	0.0965961	0.106641	0.0245111	0.0250753
2.102	0.0311294	0.0356441	0.0353297	0.0329002	0.0318928	0.0317022	0.0362066	0.0296394	0.0328314	0.0328564	0.0273168	0.0277116	0.0347073	0.0311063	0.0381796	0.0298869	0.0308475	0.0348352	0.0323408	0.0392393	0.0315748	0.0404656	0.0288303	0.029511	0.0435014	0.0309011	0.0368225	0.0290243	0.0332638	0.033288	0.0284693	0.0331279	0.0329889	0.0313603	0.033336	0.033946	0.0339782	0.0318617	0.0396218	0.0348565	0.0395444	0.0414397	0.060694	0.0298198	0.0546073	0.13711	0.150007	0.0248943	0.02598
2.104	0.0313116	0.0344886	0.0360512	0.0320578	0.0331615	0.0323397	0.0352015	0.0290831	0.031882	0.0328103	0.0284828	0.0283385	0.0337808	0.0293589	0.0371221	0.0287131	0.0303306	0.0332729	0.0326263	0.0376249	0.0302395	0.0385126	0.0282864	0.0299367	0.0413317	0.0298964	0.0347737	0.029123	0.0315128	0.0326255	0.0279003	0.0322276	0.032842	0.0300069	0.032441	0.0331299	0.0326159	0.0310912	0.0375378	0.0345586	0.0484707	0.0511273	0.0594875	0.0346313	0.052858	0.211016	0.23402	0.0246256	0.0248909
2.106	0.0287735	0.0330175	0.0336033	0.0305061	0.030245	0.0308517	0.0334051	0.0275468	0.0306169	0.0297754	0.0273538	0.0270933	0.0320865	0.0279171	0.0358984	0.0276155	0.0289838	0.0326918	0.030982	0.0358842	0.0295422	0.036031	0.0260881	0.027722	0.0382924	0.0281205	0.0330954	0.0274624	0.0306597	0.0307189	0.02677	0.0319125	0.030802	0.0282395	0.0312134	0.031341	0.0312345	0.0291042	0.034944	0.0323954	0.0649405	0.0658033	0.0547492	0.0469486	0.0536747	0.362373	0.413474	0.0244054	0.024427
2.108	0.0268	0.0328696	0.0301102	0.0302034	0.0265091	0.0283488	0.0331355	0.0263629	0.0304053	0.0270977	0.0247591	0.0249292	0.0320894	0.0280305	0.0362265	0.0274101	0.0284978	0.0344009	0.0285025	0.0359772	0.0308661	0.035419	0.0240989	0.025343	0.0377905	0.0276285	0.0331995	0.0257053	0.0326302	0.0297858	0.0268629	0.034846	0.0293336	0.0281438	0.0317413	0.030464	0.0315466	0.0277865	0.0343515	0.0304149	0.076373	0.0711622	0.0488985	0.0684167	0.0565626	0.576889	0.633499	0.0263846	0.0273293
2.11	0.0275671	0.0366756	0.0298604	0.0333293	0.0261001	0.0273433	0.0369237	0.0269288	0.0335942	0.0269925	0.0236173	0.0240827	0.0362378	0.0315221	0.0406451	0.0308973	0.0313455	0.0423531	0.0270371	0.0412331	0.0353313	0.0396744	0.0244262	0.0245781	0.0430777	0.029816	0.0377614	0.0248891	0.0395259	0.0322814	0.030022	0.0444757	0.0306273	0.0314229	0.0361042	0.0328136	0.0357667	0.028707	0.0381464	0.0311472	0.0671304	0.0643426	0.0461931	0.0710331	0.0548885	0.619148	0.551087	0.0312675	0.0338427
2.112	0.029764	0.0431899	0.0327109	0.0386996	0.0274491	0.0282264	0.0421081	0.0297879	0.0407793	0.0296009	0.0237487	0.0246285	0.041491	0.0379032	0.0465667	0.0352445	0.0373536	0.0480277	0.0271845	0.0489357	0.0393262	0.0483036	0.0268095	0.0259601	0.0517971	0.0347695	0.0447709	0.0258181	0.0451265	0.0381629	0.0363999	0.045619	0.0356686	0.036552	0.0418459	0.0384046	0.0411696	0.0320672	0.04465	0.0355231	0.0551374	0.0496349	0.0475856	0.0510866	0.0496039	0.423493	0.312371	0.0320621	0.032168
2.114	0.0338786	0.0397195	0.0381551	0.0392843	0.0319175	0.0299463	0.0411661	0.0320787	0.0440689	0.036167	0.0268973	0.0268712	0.0410645	0.0377023	0.0462545	0.031959	0.0393379	0.0409221	0.0291341	0.0473937	0.0373441	0.0498296	0.0311763	0.0286486	0.0523187	0.03412	0.0453975	0.0283546	0.0423273	0.0401505	0.0351927	0.0381393	0.0418028	0.0348459	0.0412671	0.0411418	0.0406325	0.0348643	0.0455793	0.0395689	0.0409952	0.0404883	0.0504591	0.036053	0.0488465	0.232245	0.177348	0.0282485	0.0285222
2.116	0.0375716	0.0352078	0.0436048	0.0353257	0.038737	0.033591	0.0367055	0.0305272	0.0399178	0.0406357	0.0318751	0.0302762	0.0371374	0.0320601	0.0419583	0.0289358	0.0354389	0.037217	0.0308081	0.0416958	0.0339192	0.0429252	0.0326605	0.0349481	0.0458351	0.0303622	0.0406714	0.0313614	0.0374044	0.0362353	0.0308054	0.0369128	0.0412245	0.030577	0.0371857	0.0377894	0.0367175	0.0333292	0.0409571	0.0376932	0.0377965	0.0402751	0.0487524	0.0324451	0.0535102	0.139046	0.11792	0.0282632	0.0309783
2.118	0.0319995	0.0353421	0.0393005	0.0347713	0.0331568	0.0313971	0.0373902	0.0281501	0.0374254	0.0340391	0.0298357	0.029233	0.037163	0.030566	0.0419545	0.0291935	0.0339643	0.0399095	0.0289375	0.0418308	0.0355273	0.0417915	0.0275145	0.0311005	0.0455907	0.0290639	0.0404893	0.0280858	0.0386522	0.0340881	0.0303206	0.0431211	0.0365163	0.0300813	0.0376911	0.0353368	0.0370148	0.0305401	0.0398477	0.0340145	0.0401222	0.044557	0.0444542	0.0354253	0.0596304	0.0990002	0.0915888	0.0337997	0.0361321
2.12	0.0288931	0.0426269	0.0361119	0.0408552	0.0296585	0.0273743	0.0449156	0.0295075	0.0430894	0.0315945	0.0259275	0.0257426	0.0437264	0.0364526	0.049482	0.0354852	0.0398611	0.052843	0.0263573	0.0509429	0.042122	0.050412	0.0259284	0.0265984	0.0567138	0.0336642	0.0482435	0.0254017	0.0497071	0.0388039	0.0361654	0.0575289	0.0382737	0.0365943	0.0440391	0.0399507	0.0431172	0.0322366	0.0462651	0.0361801	0.0445132	0.0506779	0.0421844	0.0389632	0.0624852	0.0820781	0.0793279	0.0414789	0.0410168
2.122	0.0340162	0.0543055	0.0425419	0.0501489	0.0352599	0.0279153	0.0551804	0.0344527	0.053675	0.0386211	0.0291542	0.0274171	0.053681	0.0500617	0.061598	0.0432851	0.0497765	0.0680732	0.0280092	0.0656827	0.0500083	0.064423	0.0318653	0.0291314	0.0737281	0.0412868	0.0600356	0.0279372	0.0649378	0.0480161	0.0427563	0.0683712	0.0470907	0.0460966	0.0534795	0.049584	0.0522809	0.0384567	0.0567818	0.0437469	0.0539716	0.0571576	0.0432488	0.0453846	0.0616872	0.0732561	0.0702161	0.0474728	0.0486072
2.124	0.044059	0.059717	0.0539611	0.0563441	0.0456558	0.0339534	0.0598255	0.0400381	0.0632357	0.0504958	0.0365897	0.0331656	0.0596571	0.0582554	0.0680283	0.0461977	0.0577649	0.0667496	0.0324292	0.0726882	0.0527225	0.0735395	0.040133	0.0385616	0.0827721	0.0477149	0.0673564	0.0339354	0.0678257	0.0556694	0.0501349	0.0634327	0.0572607	0.0508555	0.0591952	0.0583757	0.0575217	0.0449316	0.0639584	0.0526242	0.0563597	0.0546896	0.0462947	0.0432148	0.0603774	0.0655678	0.0620827	0.0485357	0.0478706
2.126	0.0489596	0.0528573	0.0610641	0.0549531	0.0515181	0.0379797	0.0573315	0.0413489	0.0637233	0.0569352	0.0424748	0.0381487	0.0578614	0.0520566	0.0648524	0.0415295	0.0573544	0.060174	0.0359246	0.0655113	0.050351	0.0685135	0.0445329	0.0431335	0.0785716	0.0433908	0.0652592	0.0374233	0.0612442	0.0549072	0.0451645	0.0589161	0.0614763	0.0455595	0.0573875	0.0587102	0.0556119	0.0464567	0.062548	0.0550972	0.0528884	0.0529551	0.0472513	0.0428532	0.060671	0.0595086	0.0571747	0.0471216	0.0465029
2.128	0.0468052	0.0509333	0.0621499	0.0521985	0.0528494	0.0391398	0.0548254	0.039208	0.0598387	0.0550233	0.0448857	0.0393788	0.0547454	0.048458	0.0610162	0.0403801	0.053759	0.0574006	0.0359365	0.0623839	0.0485982	0.0645836	0.0408391	0.0450028	0.0735084	0.041726	0.0615738	0.0372914	0.0574639	0.051146	0.0436426	0.0572243	0.0592239	0.0440014	0.0546604	0.0550591	0.0529936	0.0443688	0.059101	0.052426	0.052831	0.0543057	0.0452768	0.0430204	0.0619909	0.0572351	0.0567733	0.0483367	0.0475744
2.13	0.0441166	0.0518189	0.0587085	0.0538234	0.0490404	0.0360097	0.0570698	0.0385355	0.0605216	0.0512987	0.0425726	0.0378706	0.0560554	0.0471487	0.0627581	0.0413444	0.0547812	0.062387	0.0343051	0.0636079	0.0506654	0.0653151	0.0392776	0.0411215	0.0769396	0.0409472	0.0637116	0.0350321	0.0606146	0.0517993	0.0437104	0.0650014	0.0578463	0.044688	0.0565618	0.0553629	0.0545999	0.0437075	0.0607868	0.0517332	0.0548657	0.0549483	0.0422573	0.0445604	0.0625849	0.0566496	0.0558818	0.0505719	0.0483723
2.132	0.0430455	0.0584963	0.0601089	0.0574949	0.0487754	0.0344555	0.061863	0.0399973	0.0639208	0.0514841	0.041828	0.036837	0.0598454	0.0551103	0.0681032	0.0457143	0.0583093	0.0719503	0.0339109	0.0720044	0.0547918	0.0731123	0.0387241	0.0406894	0.0862798	0.0441419	0.0683624	0.0345333	0.0711094	0.0548487	0.0459616	0.0719997	0.0609734	0.0505074	0.0603705	0.0588749	0.0579622	0.0456517	0.0644038	0.054152	0.0539584	0.056987	0.0387469	0.0457424	0.0620447	0.056141	0.0555291	0.0526913	0.0488555
2.134	0.0483291	0.0640784	0.0653677	0.0634154	0.0537353	0.0355934	0.0680248	0.0432597	0.0698527	0.0579594	0.0440313	0.0388937	0.0659354	0.0678314	0.075068	0.0505747	0.0636262	0.0800838	0.0355644	0.080294	0.0590046	0.0818141	0.0435077	0.0438056	0.100253	0.0479146	0.0760485	0.0372722	0.0839528	0.0607978	0.0491177	0.0798054	0.0670113	0.0567808	0.0661057	0.0661722	0.0633866	0.0500937	0.0708815	0.0588565	0.0574983	0.0580391	0.0379149	0.0452849	0.0639536	0.0558866	0.0547392	0.0544647	0.0500023
2.136	0.0565463	0.0714226	0.0727016	0.07037	0.0597056	0.0401091	0.0748085	0.0489334	0.0774047	0.0670743	0.0491115	0.0438672	0.0752237	0.0801867	0.081388	0.0580172	0.0698116	0.0892762	0.03997	0.0910872	0.0642371	0.0950903	0.0499252	0.0501419	0.112052	0.0549907	0.0839668	0.0419841	0.0912221	0.0699434	0.0546362	0.0907839	0.0781302	0.0662666	0.0753368	0.0760433	0.0713956	0.0575379	0.0800926	0.0667777	0.0645181	0.0699519	0.0429169	0.0520011	0.0651578	0.0591352	0.0604142	0.0594089	0.0589711
2.138	0.0653139	0.0746321	0.0822198	0.0706542	0.0753973	0.0477255	0.0734235	0.0516279	0.0815796	0.0769944	0.0568762	0.0505061	0.0777863	0.0686658	0.0801724	0.0572119	0.072027	0.082431	0.0440876	0.0880818	0.0641146	0.0940064	0.0597262	0.0622925	0.106907	0.0558097	0.0825691	0.0489009	0.0823129	0.073777	0.0613101	0.076145	0.0826765	0.0636991	0.0784845	0.0772373	0.0724291	0.0594618	0.0814382	0.0714226	0.0711952	0.0635673	0.0445931	0.0556192	0.0605495	0.0598049	0.0561792	0.0587946	0.0587396
2.14	0.053496	0.0572526	0.074402	0.0615919	0.0608915	0.0429243	0.062956	0.0469814	0.0735557	0.0646648	0.0554747	0.0488922	0.0662293	0.0544969	0.0699562	0.0429444	0.0640935	0.0605614	0.0424111	0.0706064	0.0555016	0.0778027	0.0511144	0.0502383	0.0875729	0.0449329	0.0716303	0.0419557	0.0651424	0.0634238	0.0482485	0.0585274	0.0747298	0.0497588	0.0670315	0.0667396	0.0620898	0.0528919	0.0699756	0.0652903	0.0547477	0.052516	0.0381211	0.0453694	0.0555581	0.0524013	0.0478367	0.0503015	0.04803
2.142	0.0503963	0.0509909	0.0703388	0.0543666	0.0592902	0.0400646	0.0563346	0.0405774	0.0621762	0.0606601	0.0497573	0.043043	0.0556136	0.0453481	0.0627447	0.0391144	0.0549802	0.0591396	0.037938	0.0618517	0.0495687	0.0675612	0.0443995	0.0478983	0.0758795	0.0389222	0.0639504	0.0392528	0.058128	0.0523044	0.0422437	0.0574838	0.0650136	0.0441134	0.0561967	0.0579024	0.0535159	0.0461801	0.0600715	0.0564612	0.0495911	0.0491026	0.0300142	0.0408343	0.0515242	0.0461228	0.0436128	0.0462158	0.0435424
2.144	0.0430067	0.0508653	0.0634185	0.054779	0.0504169	0.03533	0.0568257	0.0374513	0.0587071	0.052245	0.0456972	0.0406916	0.0538152	0.0470196	0.0636128	0.0392066	0.0534767	0.0613062	0.0355566	0.0629717	0.0507685	0.0706787	0.038654	0.0404217	0.0763143	0.0382362	0.0650002	0.0346434	0.06069	0.0496424	0.0421446	0.0587407	0.059229	0.0445128	0.0550551	0.0557304	0.0523836	0.0432541	0.0583557	0.0527143	0.0487317	0.0470379	0.0261717	0.0388444	0.0481254	0.0418003	0.0386427	0.0440869	0.0404078
2.146	0.043562	0.0521579	0.0606776	0.0542461	0.0496728	0.0343811	0.0544126	0.0368611	0.0572171	0.0531034	0.0427843	0.0391561	0.0523284	0.0508973	0.0644849	0.0393474	0.0524942	0.0645493	0.0350751	0.0643669	0.0511255	0.0754131	0.0392597	0.040149	0.0761152	0.0384483	0.0628848	0.0349029	0.0636778	0.0486923	0.0418328	0.0566262	0.0581368	0.0455928	0.0531754	0.0541335	0.0501271	0.0428018	0.0554988	0.0519813	0.0424959	0.0424924	0.0265314	0.0350941	0.0429886	0.0369383	0.0343429	0.0398884	0.0357771
2.148	0.0434061	0.0469847	0.058687	0.0474834	0.0473443	0.0339453	0.0471459	0.0339271	0.0512592	0.0513702	0.0415218	0.0373014	0.0468035	0.0491065	0.0584201	0.0342298	0.0458936	0.0573863	0.0337426	0.0575417	0.045513	0.0638916	0.0381327	0.0389579	0.0684746	0.032906	0.0541401	0.0335222	0.0593318	0.0441995	0.033047	0.0480838	0.053297	0.0400531	0.0471429	0.0476314	0.0447243	0.0391598	0.0490377	0.0471126	0.036782	0.0353933	0.0257615	0.0303986	0.0340582	0.0312329	0.0278508	0.0338796	0.0300297
2.15	0.037991	0.0387663	0.0509778	0.0395516	0.0392343	0.0314985	0.0389794	0.0298096	0.0443974	0.0437876	0.0365219	0.0318081	0.038902	0.0402384	0.0478728	0.0286391	0.0379142	0.0426765	0.0295808	0.0469685	0.036601	0.0529291	0.0324609	0.0344458	0.0561344	0.029851	0.0459668	0.0298087	0.0460549	0.0377016	0.0298752	0.0347292	0.0463813	0.0340496	0.0395401	0.0407976	0.0383262	0.0339752	0.042511	0.0410084	0.0293304	0.0276567	0.0212297	0.0216906	0.0298637	0.0248752	0.0216878	0.0266488	0.0219803
2.152	0.0335067	0.0288806	0.0441543	0.0325144	0.0342555	0.0270576	0.0316414	0.0258047	0.0368694	0.0387737	0.0308056	0.0272026	0.031805	0.0290471	0.0385354	0.0217409	0.0301871	0.0319679	0.0262874	0.0350829	0.0299763	0.0406337	0.0289851	0.0287206	0.0433873	0.0229091	0.0380576	0.0266287	0.0343459	0.0306043	0.0227521	0.0289878	0.040282	0.0260615	0.0320922	0.0342523	0.0319175	0.0290904	0.035329	0.0354869	0.0281523	0.0305928	0.0163575	0.0219761	0.0307738	0.0232516	0.0239058	0.0231316	0.0227177
2.154	0.0280751	0.0274409	0.0402331	0.0295073	0.0300977	0.0253577	0.030018	0.0219665	0.0313364	0.0321784	0.0272481	0.0240084	0.0297067	0.0243501	0.0349638	0.0212177	0.0257766	0.0327054	0.0232527	0.0320323	0.0293886	0.0342393	0.0231614	0.0265462	0.038083	0.0207183	0.0350823	0.0236382	0.0319477	0.026298	0.0220418	0.033747	0.0337292	0.0244335	0.0302241	0.0296744	0.0305185	0.0247807	0.0319233	0.0301074	0.0308754	0.0303819	0.0135884	0.0260205	0.0264916	0.0242911	0.0236512	0.0244338	0.023372
2.156	0.0229825	0.0314234	0.0332057	0.0313819	0.0227777	0.0202325	0.0318681	0.0220172	0.0336725	0.0261552	0.0225978	0.0199066	0.0312369	0.0269862	0.0368709	0.0239748	0.0277519	0.0387488	0.0200841	0.0364361	0.0302748	0.0381767	0.0201216	0.0194143	0.0424851	0.0240836	0.03797	0.0195683	0.0359412	0.0281458	0.0248053	0.0348206	0.033013	0.0282894	0.0319649	0.0313809	0.0324725	0.0246228	0.0337657	0.0304414	0.0221599	0.019219	0.0126437	0.0176688	0.0193658	0.0199943	0.0163111	0.0212816	0.0148323
2.158	0.0262379	0.0281451	0.036532	0.0296304	0.0266063	0.0196596	0.0297212	0.0223574	0.0324829	0.0307159	0.0232263	0.0194032	0.0286064	0.0303903	0.0346685	0.0205076	0.0257098	0.0323356	0.0200766	0.0342567	0.0263256	0.0368964	0.023567	0.0207629	0.0406967	0.0219504	0.0359533	0.021508	0.0351207	0.0264386	0.019923	0.0261314	0.0346861	0.0258098	0.0278993	0.0310903	0.0299787	0.0248923	0.0306991	0.0309143	0.0133722	0.013136	0.0133188	0.0118622	0.0161129	0.0139314	0.0122617	0.0150122	0.00897948
2.16	0.0277473	0.0216198	0.0369219	0.0240649	0.0280107	0.0226438	0.0247373	0.0195705	0.0252232	0.0337068	0.0254532	0.0209448	0.0230751	0.025548	0.0274371	0.0161365	0.0188906	0.025201	0.0204181	0.0254597	0.0212045	0.0274371	0.0226354	0.0239226	0.0298739	0.0187234	0.02929	0.0235389	0.0272509	0.0201553	0.016738	0.0204127	0.0300291	0.0201827	0.021658	0.0256257	0.0251708	0.0212139	0.0233336	0.0264387	0.0107295	0.011342	0.0129439	0.0110267	0.0147655	0.0113057	0.0110382	0.0116346	0.00767603
2.162	0.0216373	0.0165116	0.0286272	0.0185064	0.0199197	0.0204046	0.019119	0.0156211	0.0190205	0.0259155	0.0214119	0.0180557	0.0180575	0.0173696	0.0210409	0.0125753	0.0135949	0.018814	0.0176802	0.0184916	0.0177331	0.0198209	0.0175212	0.0180884	0.020872	0.0137945	0.0221288	0.0198438	0.0200258	0.0153031	0.0128066	0.0150523	0.0224854	0.015594	0.0175281	0.0191563	0.0205079	0.0164859	0.0178537	0.0205946	0.00865856	0.00909285	0.0111307	0.00936894	0.0137298	0.00995159	0.00978566	0.00939934	0.0065118
2.164	0.0151813	0.0138521	0.020602	0.0148519	0.0122541	0.0154361	0.0151163	0.01238	0.0151402	0.0163025	0.0141947	0.0127071	0.0146882	0.0130647	0.0174542	0.0107072	0.0106375	0.0161105	0.0141754	0.0151653	0.0158429	0.0165298	0.0126557	0.0120945	0.0168361	0.0111259	0.0174759	0.014488	0.0167099	0.0123963	0.0103673	0.0138496	0.0175582	0.0133301	0.0147825	0.0147955	0.0167705	0.0133284	0.0151772	0.0165458	0.00735516	0.00847305	0.00973359	0.00858809	0.0130793	0.00925718	0.00957454	0.00834261	0.00591247
2.166	0.0131791	0.0138901	0.017179	0.0143335	0.0102115	0.0126375	0.0145441	0.0110899	0.0141116	0.0131873	0.0109129	0.00963814	0.0144487	0.0120084	0.0169398	0.0106274	0.00994136	0.0167845	0.0121689	0.0153934	0.0158122	0.0166124	0.0107831	0.0101064	0.016805	0.0105708	0.0171204	0.0125798	0.0164598	0.0117116	0.010382	0.0141096	0.0158337	0.0131635	0.0145833	0.0140233	0.0158079	0.0122082	0.0149214	0.0152197	0.00786739	0.00845541	0.00865611	0.00890144	0.0121077	0.00918378	0.00921205	0.00864814	0.00592237
2.168	0.0123555	0.0143514	0.0169233	0.0142787	0.0103484	0.0116295	0.0142849	0.0110488	0.0146129	0.0122783	0.0107491	0.009183	0.0144593	0.0123518	0.0172072	0.0110302	0.0101521	0.0170225	0.0115142	0.0155848	0.0157957	0.0175621	0.010589	0.0095184	0.0175029	0.0104041	0.0173652	0.0120498	0.0166138	0.0119032	0.0106188	0.0136549	0.0156905	0.0133955	0.0147565	0.0142379	0.0154574	0.0122906	0.0151755	0.0150136	0.00683117	0.00745895	0.00816492	0.00750056	0.0104633	0.00851652	0.00811895	0.00821751	0.00537385
2.17	0.0122014	0.0132688	0.0165816	0.0134085	0.0109246	0.0113711	0.012872	0.0109494	0.0141998	0.0128145	0.0101704	0.00940108	0.0129843	0.0123879	0.0162484	0.0105053	0.00975527	0.0154776	0.0114927	0.0145532	0.0148357	0.0168391	0.0110863	0.00947289	0.0165042	0.00994876	0.0163582	0.0118723	0.0155419	0.0116014	0.00970595	0.012167	0.0155079	0.0128176	0.0134947	0.0135495	0.0144237	0.0121611	0.0141812	0.0144463	0.00535664	0.00530726	0.0083616	0.00614514	0.00894279	0.00722021	0.00634071	0.00654006	0.00391005
2.172	0.012162	0.0114105	0.0164015	0.0117852	0.0102176	0.0116838	0.0108866	0.0102959	0.0124004	0.0124873	0.00991845	0.00943215	0.0110912	0.0109409	0.0141866	0.00913869	0.00806235	0.0127511	0.011479	0.0125873	0.0131313	0.0140618	0.0106504	0.00971036	0.0138583	0.00849996	0.0141183	0.0115187	0.0134758	0.0101527	0.0082799	0.0100777	0.0143116	0.011153	0.0113004	0.0119568	0.0125619	0.0113763	0.0120438	0.0129854	0.00372705	0.00429778	0.00867894	0.00530479	0.00801771	0.00593652	0.00557709	0.00489037	0.00297155
2.174	0.0112121	0.00930715	0.0144638	0.0103937	0.00893737	0.0113055	0.00939045	0.00929427	0.0106672	0.0107355	0.00880639	0.00850765	0.00996117	0.00898237	0.0123212	0.00818225	0.00618639	0.0106368	0.0109272	0.0104307	0.0117699	0.0112514	0.00931403	0.00895124	0.0116279	0.00746976	0.0121301	0.0109836	0.0117231	0.00843523	0.0071553	0.00939679	0.0123618	0.0096753	0.00975018	0.0103198	0.0111151	0.010187	0.0105409	0.0114024	0.0036233	0.00441348	0.00852849	0.00532452	0.00801189	0.00550267	0.00566285	0.00440658	0.00331464
2.176	0.00977422	0.00863858	0.0122542	0.0100328	0.00712617	0.00998558	0.00898247	0.00835029	0.00988227	0.00897213	0.00796863	0.00707956	0.00957808	0.00802456	0.0113466	0.00771889	0.00542362	0.0100678	0.0100647	0.00970116	0.0113621	0.0106179	0.00798451	0.00743755	0.0104852	0.00694134	0.0114043	0.0102782	0.0109677	0.00782238	0.00692768	0.00933177	0.0110479	0.00951888	0.00942782	0.00948855	0.0107373	0.00934819	0.0099185	0.0105744	0.00355585	0.00487518	0.00825837	0.00577032	0.00846513	0.00585417	0.00608221	0.00470974	0.00390545
2.178	0.0091246	0.00859773	0.0121714	0.00997753	0.00661859	0.00923158	0.0092627	0.00803734	0.00967939	0.00866087	0.00731216	0.00622853	0.00939054	0.00787838	0.0111007	0.0077488	0.00562443	0.0104049	0.00938191	0.00953957	0.0115093	0.0103985	0.00771863	0.00681728	0.0100237	0.00662211	0.0114772	0.00975529	0.0108035	0.00786671	0.00714188	0.0095443	0.010616	0.00946867	0.00958237	0.00941924	0.0107974	0.00917172	0.00980136	0.0103503	0.00446808	0.00529091	0.00799786	0.0060946	0.00820751	0.00615177	0.0063423	0.00528257	0.00433088
2.18	0.00877904	0.00936832	0.0120862	0.00992325	0.00657663	0.00901838	0.00971719	0.00828351	0.00960019	0.00840657	0.00734446	0.00617642	0.00958884	0.00808893	0.0113383	0.0082149	0.00602194	0.0112708	0.00911561	0.0102439	0.0117453	0.0111682	0.00780733	0.00684026	0.0107573	0.00713743	0.0117141	0.0092843	0.0112293	0.0079683	0.00756341	0.00936555	0.0107419	0.0100315	0.00966619	0.0097418	0.0109871	0.00932111	0.0102019	0.0105063	0.00412342	0.00442815	0.00780817	0.00508913	0.00789307	0.00580717	0.00580669	0.00538207	0.00372285
2.182	0.00925161	0.00917642	0.0119715	0.00948004	0.00722592	0.00925831	0.00945355	0.00831686	0.0092114	0.00849592	0.00764272	0.00657389	0.00939723	0.00865035	0.0108337	0.00799522	0.00548525	0.0102329	0.00939814	0.00977863	0.0112373	0.0116986	0.00810532	0.00740727	0.0107741	0.00713712	0.0110097	0.0094864	0.0111536	0.00784946	0.00702381	0.00816513	0.0110455	0.00976517	0.00903404	0.00954049	0.0107893	0.0093098	0.00999681	0.0106772	0.00298764	0.00377351	0.00806143	0.00508228	0.00764552	0.00525204	0.00555339	0.00477534	0.00322854
2.184	0.00950809	0.00800293	0.01252	0.0082914	0.00704103	0.00945312	0.00828703	0.0079759	0.00798821	0.00870583	0.00787337	0.00698326	0.00823503	0.00757584	0.00941986	0.00686225	0.00431761	0.00845647	0.0097509	0.00801675	0.0101553	0.010162	0.00822906	0.00794024	0.00875101	0.00652841	0.00972648	0.010133	0.00944805	0.00713489	0.00625059	0.00642633	0.0104593	0.00879049	0.00782368	0.00829418	0.00983561	0.00878028	0.00871951	0.00991529	0.00200423	0.00297252	0.00822522	0.00475878	0.00721019	0.00485125	0.00509129	0.00401854	0.00264561
2.186	0.00829332	0.0073239	0.0111399	0.00735541	0.00679226	0.00923878	0.00751031	0.00740601	0.00669642	0.00769295	0.00739857	0.0066309	0.00723312	0.00646984	0.0084511	0.00634358	0.00361022	0.00742873	0.00949212	0.00652288	0.00927104	0.00839311	0.0074997	0.00723543	0.00680208	0.00552956	0.00886254	0.00953568	0.00774838	0.00631197	0.00574334	0.00563369	0.00917775	0.00772604	0.00685323	0.00695253	0.00879358	0.00808298	0.00763745	0.00866508	0.00182378	0.0029482	0.00835516	0.00406642	0.00715123	0.00470602	0.00504528	0.00348039	0.00220011
2.188	0.0076007	0.00693353	0.00923403	0.00714513	0.00543041	0.00883905	0.00737834	0.00701192	0.00627648	0.00629077	0.00575494	0.00584313	0.00680512	0.00619903	0.00807417	0.00614782	0.00335005	0.00719227	0.00901684	0.0066301	0.00897838	0.00756685	0.00667745	0.00601658	0.0060198	0.00546446	0.00851643	0.008828	0.00722223	0.00578718	0.00546702	0.0054832	0.00840784	0.00761837	0.00663481	0.00639836	0.00841625	0.00759403	0.00724703	0.00784463	0.00205438	0.00339417	0.00862642	0.0039119	0.00757829	0.00501966	0.00545552	0.00368586	0.00258204
[truncated: 2,451 more rows]
[truncated: 16 more columns]
